# Supplementary material for: Multi-omics analysis elucidates the relationship between intratumor microbiome and host immune heterogeneity in breast cancer
Source: Microbiol Spectr. 2024 Mar 5;12(4):e04104-23. doi: 10.1128/spectrum.04104-23 (PMC10986513; doi:10.1128/spectrum.04104-23)
Supplement: Table S1 to S8 — Supplemental tables. [file spectrum.04104-23-s0002.xlsx]

## Sheet: Table S1
Supplementary Table 1.Marker gene sets used in ImmuCellAI.
CD4_naive	CD2	CD3G	CD4	GIMAP6	GLG1	HMOX2	IL7R	ITK	LIMD2	LY9	NAA16	OBSCN	PACS1	PLCL1	RPL14	SNPH	TPP2	TRAF1	ZBTB40	CD40LG	2024-09-09
CD8_naive	MAN1C1	CRTAM	BLNK	CCR7	KERA	ZNF208	TREM1	CD8A	CD8B	GPR15	HTR1B	SMCP	NKTR	PSG11	SLC17A4	RRH	SMR3B	CA14	FXYD7	CCDC87	LIN28A	MOGAT2	TNKS2	GJB4	KRT1	CALY
Cytotoxic	KNG1	PSORS1C2	BLNK	SCN3A	TNFRSF10C	ITGAM	KLRK1	CD8A	GNLY	GZMH	PTGDR2	CD8B	GZMA	PRF1
Exhausted	ADGRG1	AFAP1L2	CCND2	CD38	CD8A	CD8B	CHST12	CTLA4	DFNB31	EOMES	FUT8	ITM2A	LAG3	MYO1E	NDFIP2	PARK7	PDCD1	SIRPG	SNX9
Tr1	TNFRSF4	CD4	CCR4	CD28	LAX1
nTreg	FOXP3	STAT5A	DUSP4	CD4	CTLA4	TNFRSF9	IL10RA	IL2RA	CD5	SIT1
iTreg	FOXP3	STAT5A	CCR8	CD5	HS3ST3B1	TTN	CTLA4	FASLG	ICOS	CCR3	GALNT8	NFATC3	SIT1	CD28	IL10RA	PPM1B	ATG2B	CCR4	ZFYVE9
Th1	IFNG	IL2	MNAT1	SLAMF1	STAT1	EIF2B2	APBB2	CCL4	CTLA4	GGT1	LTA	SYNGR3	TACO1
Th2	GZMK	IL4	GATA3	GSTA4	SLC25A44
Th17	IL1R1	RORC	CD4	IL21	IL17RA
Tfh	CA8	CD2	CD3G	GZMM	ITK	KLRB1	LTA	MAP4K1	ST8SIA1	TRAC	TRAV9-2	TRIB2	UBASH3A
Central_memory	CORO7	ATM	GMEB2	SNRPN	ADSL	ITK	TFAP4	NAA16	LY9	CYLD	GIMAP4	PURA	DVL1	RPP38	LRIG2	IL7R	CDKN2AIP	APBB1	IPCEF1	CD247	CD40LG	TRADD	CD3E	TPR	ARID5B	UBASH3A	NCK1	SPTAN1	GPR171	CD5
Effector_memory	APBA3	CD160	CD2	CD8B	CDK10	CDKN2AIP	CHST12	COG4	CX3CR1	DHX16	EWSR1	GIMAP6	GPR171	GZMK	HMOX2	IKZF3	ITK	KLRD1	KLRG1	MAPKAPK5	MORC2	MRFAP1L1	PLCG1	PSMC5	RNF167	SBF1	SF3B2	SLAMF1	TBCD	USP47	ZFYVE9	ZNF549
NKT	CASP5	DOLK	GMIP	PRR5L	SGCA	SLAMF1	TCOF1	TGFBR2
MAIT	CD8A	CD8B	CERK	FLT4	TBC1D31	DKK3	GPR171	NR1D1	SLAMF1	TC2N
DC	BLVRB	C1QA	C1QB	CSF1R	CXCR3	FGL2	GZMB	IL21R	KCNA5	KCNC3	KCTD5	LILRB4	LMAN2L	NFKB1	PLD2	PTCRA	PTGIR	SIGLEC1	SLAMF8	SLC15A3	SYT17	VAV2	CA8	CALY	CRTAM	CYP4F3	GATA3	ITIH4	PRR5L	ST8SIA1	TNFRSF10C
Bcell	AFTPH	AHSP	ANXA3	CNOT1	HLA-DPB1	HLA-DQA1	LSM6	MEFV	MS4A1	NMUR1	PADI4	PYGM	STRN4	TRAF3	TCL6	BLK	WNT16	CD37	CD19	HRH4	CA1	COL19A1	GNG3	PLIN1	SGCA	CD79A	CD79B
Monocyte	IL7R	APOC3	ADCY8	CLCA4	CPA2	DPP6	HSPB6	KNG1	KLRK1	GZMH	KLRB1	SGCA	CA1	TLR8	CYBB	IGSF6	KLRF1	CYP4F3	CLEC10A	FOLR2	LTBR	MAP3K2	NUP214	OSBPL11	RTN3	SERP1	TBK1	SOCS3
Macrophage	ARPC4	ATP6V0E1	BPI	C1QA	C1QB	CAMP	CHIT1	CLEC5A	CLIP1	CSF1R	CYBB	FGR	GGA1	GRB2	IFNAR1	IGSF6	IL17RA	LILRA2	MARCO	MMP8	MS4A6A	OTUD4	PSME1	RENBP
NK	DNAJB14	IL18RAP	IL2RB	KIR2DL3	KIR3DL2	NCR1	NCR3	PSMD4	SPON2	XCL1	C1QB	CALY	CD37	CLEC10A	CRTAM	CSF2RB	CX3CR1	GZMB	IL7R	KNG1	MAN1C1	PRR5L	SYT17
Neutrophil	IL18RAP	BMX	BTNL8	CASP5	CLC	CXCR1	CXCR2	FCGR3B	FPR2	HSPA6	MEFV	PADI4	S100A12	TREML2	TRPM6	SIGLEC5	CREB5	ALPL	AATK	CEACAM3	CSF2RB	CSF3R	FBXO38	MAK	PAK2	TOP1	UBXN2B	VNN3
Gamma_delta	KLRG1	CYP4A11	CCR5	GZMH	ACD	CHST12	GZMA	GZMB	LAG3	NKG7	PRF1	PVRIG	TINF2	ZMAT5	C1orf61	GNLY	LCP2	PSTPIP1	PTPN4	RALY	TAB2	TDP1
CD4_T	SELL	NT5E	ITK	TRMT2B	AAK1	CD4	GPR183	KLHL3	CCR4	ITIH4	DLEC1	ZAP70	PLXDC1	CD40LG	LAX1	TNFRSF4	GPR171	LY9	NCK2	PLCG1
CD8_T	CD27	CD8B	CLUAP1	CRTAM	FKTN	KLRG1	LY9	PLCG1	RING1	SF1	SIRPG	TSPAN32	ARHGEF1	EEF1D	PPP1R2	CTSW	FBXW4	ZNF611	GZMH	CD8A	TTN	CD7	CX3CR1
Miao Y-R, Zhang Q, Lei Q, et al. ImmuCellAI: A Unique Method for Comprehensive T-Cell Subsets Abundance Prediction and its Application in Cancer Immunotherapy [J]. Adv Sci (Weinh), 2020, 7(7): 1902880.

## Sheet: Table S2
Supplementary Table 2. The intratumor microbiome data of TCGA-BRCA.
ID	k__Viruses.f__Phycodnaviridae.g__Prasinovirus	k__Viruses.o__Caudovirales.f__Siphoviridae.g__Sfi1unalikevirus	k__Viruses.o__Herpesvirales.f__Herpesviridae.g__Simplexvirus	k__Viruses.o__Caudovirales.f__Siphoviridae.g__C2likevirus	k__Viruses.f__Poxviridae.g__Parapoxvirus	k__Viruses.f__Papillomaviridae.g__Dyolambdapapillomavirus	k__Viruses.o__Caudovirales.f__Siphoviridae.g__Bignuzlikevirus	k__Viruses.o__Mononegavirales.f__Bornaviridae.g__Bornavirus	k__Viruses.f__Bicaudaviridae.g__Bicaudavirus	k__Viruses.o__Picornavirales.f__Picornaviridae.g__Aquamavirus	k__Viruses.o__Herpesvirales.f__Herpesviridae.g__Scutavirus	k__Viruses.o__Herpesvirales.f__Herpesviridae.g__Mardivirus	k__Viruses.f__Baculoviridae.g__Deltabaculovirus	k__Viruses.f__Papillomaviridae.g__Taupapillomavirus	k__Viruses.o__Caudovirales.f__Myoviridae.g__I3likevirus	k__Viruses.f__Virgaviridae.g__Furovirus	k__Viruses.o__Herpesvirales.f__Herpesviridae.g__Proboscivirus	k__Viruses.o__Herpesvirales.f__Alloherpesviridae.g__Ictalurivirus	k__Viruses.f__Inoviridae.g__Inovirus	k__Viruses.f__Marseilleviridae.g__Marseillevirus	k__Viruses.o__Nidovirales.f__Coronaviridae.g__Gammacoronavirus	k__Viruses.f__Anelloviridae.g__Thetatorquevirus	k__Viruses.f__Ascoviridae.g__Ascovirus	k__Viruses.o__Tymovirales.f__Tymoviridae.g__Maculavirus	k__Viruses.g__Negevirus	k__Viruses.o__Caudovirales.f__Myoviridae.g__Spo1virus	k__Viruses.f__Circoviridae.g__Gyrovirus	k__Viruses.o__Mononegavirales.f__Rhabdoviridae.g__Novirhabdovirus	k__Viruses.o__Picornavirales.f__Picornaviridae.g__Sicinivirus	k__Viruses.o__Mononegavirales.g__Pneumovirus	k__Viruses.o__Picornavirales.f__Picornaviridae.g__Dicipivirus	k__Viruses.f__Poxviridae.g__Molluscipoxvirus	k__Viruses.o__Tymovirales.f__Tymoviridae.g__Tymovirus	k__Viruses.f__Arenaviridae.g__Mammarenavirus	k__Viruses.f__Totiviridae.g__Victorivirus	k__Viruses.f__Flaviviridae.g__Hepacivirus	k__Viruses.f__Poxviridae.g__Alphaentomopoxvirus	k__Viruses.f__Anelloviridae.g__Gammatorquevirus	k__Viruses.o__Tymovirales.f__Gammaflexiviridae.g__Mycoflexivirus	k__Viruses.g__Tenuivirus	k__Viruses.f__Hepeviridae.g__Piscihepevirus	k__Viruses.f__Virgaviridae.g__Pomovirus	k__Viruses.f__Caulimoviridae.g__Badnavirus	k__Viruses.f__Polydnaviridae.g__Ichnovirus	k__Viruses.o__Herpesvirales.f__Herpesviridae.g__Percavirus	k__Viruses.f__Papillomaviridae.g__Betapapillomavirus	k__Viruses.f__Togaviridae.g__Alphavirus	k__Viruses.o__Tymovirales.f__Betaflexiviridae.g__Trichovirus	k__Viruses.o__Caudovirales.f__Podoviridae.g__Bcep22likevirus
TCGA-3C-AAAU	0	0	64	0	0	0	0	0	0	0	0	0	0	0	0	4	12	0	0	0	2	0	2	0	0	26	0	0	0	0	6	8	2	0	0	18	0	2	0	0	0	0	0	568	0	0	12	0	0
TCGA-3C-AALI	0	0	12	0	0	0	0	0	0	2	0	16	0	2	0	4	2	2	0	0	0	0	0	0	0	10	0	0	0	0	0	2	0	0	0	8	0	0	0	0	0	0	0	132	0	0	4	0	0
TCGA-3C-AALJ	0	0	10	0	0	0	0	0	0	0	0	0	0	0	0	2	0	0	0	0	0	0	0	0	0	2	0	0	0	0	2	4	0	0	0	4	0	0	0	0	0	0	0	88	0	0	2	0	0
TCGA-3C-AALK	0	0	38	0	0	0	0	0	0	0	0	2	0	0	0	4	4	4	0	0	0	0	2	0	0	6	0	0	0	0	4	12	0	0	0	10	0	0	0	0	0	0	0	140	2	0	14	0	0
TCGA-4H-AAAK	0	0	32	0	0	0	0	0	0	0	0	0	0	0	0	6	2	0	0	0	0	0	2	0	0	8	0	0	0	0	2	14	4	0	0	4	0	0	0	0	0	0	0	208	2	0	14	0	0
TCGA-5L-AAT0	0	0	14	0	0	0	0	0	0	0	0	6	0	0	0	0	6	0	0	0	0	0	0	0	0	10	0	0	0	0	10	8	0	0	0	4	0	0	0	0	0	0	0	74	2	0	8	0	0
TCGA-5L-AAT1	0	0	18	0	0	0	0	0	0	0	0	2	0	0	0	6	0	0	0	0	2	0	0	0	0	6	0	0	0	0	2	8	0	0	0	2	0	0	0	0	0	0	0	24	0	0	8	0	0
TCGA-5T-A9QA	0	0	32	0	0	0	0	0	0	0	0	2	0	2	0	6	2	0	0	0	2	0	0	0	0	8	0	0	0	0	2	2	0	0	0	6	0	0	0	0	0	0	0	136	0	0	2	0	0
TCGA-A1-A0SB	0	0	154	0	0	0	0	0	0	0	0	6	0	0	0	8	8	2	0	0	4	0	4	0	0	10	0	0	2	0	2	10	0	0	0	4	0	0	0	0	0	0	0	220	0	0	6	0	0
TCGA-A1-A0SD	2	0	82	0	0	0	0	0	0	2	0	14	0	2	0	4	4	0	0	0	8	0	6	0	0	14	0	0	2	0	6	26	2	0	0	18	0	0	0	0	2	0	0	222	0	0	8	0	0
TCGA-A1-A0SE	0	0	144	0	0	0	0	0	0	0	0	18	0	2	0	6	6	6	0	0	0	0	8	0	0	12	0	0	0	0	12	34	0	0	0	0	0	0	0	0	0	0	0	226	0	0	0	0	0
TCGA-A1-A0SF	0	0	38	0	0	0	0	0	0	0	0	2	0	0	0	2	6	4	0	0	2	0	4	0	0	2	0	0	0	0	2	24	0	0	0	6	0	0	0	0	0	0	0	180	0	0	8	0	0
TCGA-A1-A0SG	0	0	110	0	0	0	0	0	0	0	0	18	0	0	0	2	0	0	0	0	0	0	10	0	0	2	0	0	0	0	4	8	6	0	0	6	0	0	0	0	0	2	0	224	2	0	10	0	0
TCGA-A1-A0SH	0	0	98	0	0	0	0	0	0	0	0	8	0	0	2	6	4	2	0	0	2	0	0	0	0	16	0	0	2	0	0	26	0	0	0	6	0	0	0	0	0	0	0	236	0	0	16	0	0
TCGA-A1-A0SI	0	0	38	0	0	0	0	0	0	0	0	10	0	0	0	2	2	0	0	0	8	0	6	0	0	4	0	0	4	0	2	10	2	0	0	4	0	0	0	0	0	0	0	252	4	0	12	0	0
TCGA-A1-A0SJ	0	0	352	0	0	0	0	0	0	0	0	4	0	0	0	4	4	8	0	0	2	0	0	0	0	12	0	0	2	0	10	16	0	0	0	4	0	0	0	0	0	0	0	318	0	0	2	0	0
TCGA-A1-A0SK	0	0	28	0	0	0	0	0	0	0	0	0	0	26	0	2	12	8	0	0	4	0	4	0	0	12	0	0	0	0	10	18	0	0	0	16	0	0	0	0	0	0	0	186	2	0	6	0	0
TCGA-A1-A0SM	0	0	646	0	0	0	0	0	0	2	0	2	0	0	0	2	2	0	0	0	2	0	0	0	0	16	0	0	2	0	2	18	10	0	0	0	0	0	0	0	0	2	0	234	0	0	6	0	0
TCGA-A1-A0SN	0	0	402	0	0	0	0	0	0	0	0	4	0	2	0	4	8	4	0	0	4	0	2	0	0	18	0	0	2	0	6	18	2	0	0	6	0	0	0	0	0	0	0	268	2	0	6	0	0
TCGA-A1-A0SO	2	0	16	0	0	0	0	0	0	0	0	2	0	0	0	2	60	0	0	0	4	0	8	0	0	16	0	0	2	0	8	14	6	0	0	4	0	0	0	0	0	0	0	460	0	0	8	0	0
TCGA-A1-A0SP	0	0	350	0	0	0	0	0	0	0	0	12	0	2	2	4	4	0	0	0	6	0	2	0	0	0	0	0	0	0	8	22	2	0	0	6	0	0	0	0	0	0	0	242	4	0	2	0	0
TCGA-A1-A0SQ	0	0	900	0	0	0	0	0	0	0	0	4	0	0	0	4	8	14	0	0	2	0	18	0	0	14	0	0	0	0	6	20	0	0	0	10	0	0	0	0	0	0	0	272	0	0	4	0	0
TCGA-A2-A04N	0	0	60	0	0	0	0	0	0	0	0	4	0	4	0	2	8	2	0	0	0	0	28	0	0	18	0	0	0	0	4	18	2	0	0	6	0	0	0	0	0	0	0	262	6	0	26	0	0
TCGA-A2-A04P	0	2	132	0	4	0	0	0	6	2	2	134	6	0	6	8	216	420	0	0	0	0	28	0	0	10	0	0	0	0	12	78	22	0	0	44	4	10	0	4	4	2	0	2694	100	0	20	0	0
TCGA-A2-A04Q	0	0	82	0	0	0	0	0	0	0	0	20	0	0	0	6	12	4	0	0	2	0	10	0	0	10	0	0	0	0	12	34	2	0	0	22	0	2	0	2	2	2	0	318	8	0	14	0	0
TCGA-A2-A04R	0	0	84	0	0	0	0	0	0	0	0	8	0	8	2	4	2	0	0	0	0	0	12	0	0	12	0	0	0	0	8	6	0	0	0	14	0	0	0	0	0	0	0	216	4	0	10	0	0
TCGA-A2-A04T	0	0	40	0	4	0	0	0	0	0	0	60	10	0	0	6	46	242	0	0	0	0	16	0	0	4	0	0	4	0	4	94	6	0	0	28	0	16	0	0	0	0	0	1334	52	0	12	0	0
TCGA-A2-A04U	0	0	32	0	0	0	0	0	0	0	0	0	0	0	0	0	2	0	0	0	0	0	8	0	0	4	0	0	0	0	6	18	0	0	0	16	0	0	0	0	0	0	0	110	0	0	0	0	0
TCGA-A2-A04V	0	0	984	0	0	0	0	0	0	2	0	2	0	16	2	14	12	10	0	0	2	0	2	0	0	26	0	0	2	0	10	26	4	0	0	12	0	0	0	0	0	4	0	310	4	0	6	0	0
TCGA-A2-A04W	0	0	54	0	0	0	0	0	0	0	0	22	0	0	0	2	4	2	0	0	0	0	10	0	0	6	0	0	4	0	2	16	0	0	0	8	0	2	0	2	0	0	0	198	0	0	12	0	0
TCGA-A2-A04X	0	0	248	0	0	0	0	0	0	2	0	6	0	10	0	6	16	4	0	0	2	0	20	0	0	16	0	0	0	0	8	26	0	0	0	12	0	0	0	0	0	2	0	450	2	0	16	0	0
TCGA-A2-A04Y	4	0	270	0	0	0	0	0	0	0	0	16	0	0	0	8	12	14	0	0	0	0	8	0	0	22	0	0	6	0	14	42	26	0	0	14	0	0	0	0	0	2	0	422	2	0	20	0	0
TCGA-A2-A0CK	0	0	166	0	0	0	0	0	0	0	0	2	0	0	0	8	6	0	0	0	2	0	0	0	0	14	0	0	2	0	12	30	0	0	0	10	0	0	0	0	0	0	0	248	0	0	14	0	0
TCGA-A2-A0CL	0	0	72	0	0	0	0	0	0	0	0	8	0	4	0	6	14	12	0	0	0	0	28	0	0	22	0	0	6	0	6	8	4	0	0	16	0	0	0	0	0	0	0	236	0	0	6	0	0
TCGA-A2-A0CM	0	0	56	0	0	0	0	0	0	0	0	2	0	2	0	0	10	0	0	0	0	0	8	0	0	8	0	0	2	0	2	16	0	0	0	18	0	0	0	0	0	0	0	194	4	0	8	0	0
TCGA-A2-A0CO	0	0	50	0	0	0	0	0	0	0	0	10	0	2	0	4	12	6	0	0	0	0	2	0	0	16	0	0	0	0	10	16	4	0	0	12	0	0	0	0	0	0	0	260	0	0	8	0	0
TCGA-A2-A0CP	0	0	74	0	0	0	0	0	0	0	0	8	0	2	0	2	0	0	0	0	0	0	0	0	0	4	0	0	0	0	4	20	4	0	0	6	0	0	0	0	0	0	0	178	0	0	10	0	0
TCGA-A2-A0CQ	0	0	188	0	0	0	0	0	0	0	0	6	0	2	0	10	6	8	0	0	2	0	16	0	0	26	0	0	2	0	14	16	2	0	0	16	0	0	0	2	0	2	0	414	2	0	12	0	0
TCGA-A2-A0CR	0	0	30	0	0	0	0	0	0	0	0	12	0	16	0	14	0	0	0	0	2	0	4	0	0	28	0	0	4	0	36	44	0	0	0	14	0	0	0	0	0	2	0	176	0	0	28	0	0
TCGA-A2-A0CS	0	0	110	0	0	0	0	0	0	0	0	4	0	2	0	4	2	0	0	0	0	0	6	0	0	2	0	0	2	0	12	30	4	0	0	4	0	0	0	0	2	0	0	120	0	0	12	0	0
TCGA-A2-A0CT	2	0	362	0	0	0	0	0	0	0	0	6	0	2	2	0	20	0	0	0	2	0	4	0	0	12	0	0	0	0	10	12	6	0	0	2	0	0	0	0	0	0	0	146	4	0	4	0	0
TCGA-A2-A0CU	0	0	542	0	0	0	0	0	0	0	0	6	0	2	0	6	4	2	0	0	0	0	0	0	0	14	0	0	0	0	10	20	6	0	0	10	0	0	0	0	0	0	0	412	0	0	10	0	0
TCGA-A2-A0CV	0	0	102	0	0	0	0	0	0	0	0	0	0	2	2	4	8	0	0	0	0	0	10	0	0	12	0	0	0	0	8	16	0	0	0	10	0	0	0	0	0	0	0	200	0	0	14	0	0
TCGA-A2-A0CW	0	0	66	0	0	0	0	0	0	0	0	4	0	4	0	8	4	2	0	0	6	0	6	0	0	18	0	0	0	0	4	26	0	0	0	0	0	0	0	0	0	0	0	226	0	0	0	0	0
TCGA-A2-A0CX	0	0	26	0	0	0	0	0	0	0	0	28	0	4	0	0	4	0	0	0	4	0	2	0	0	4	0	0	0	0	8	22	0	0	0	4	0	0	0	0	0	0	0	234	0	0	10	0	0
TCGA-A2-A0CY	0	0	102	0	0	0	0	0	0	0	0	6	0	8	0	4	4	2	0	0	0	0	0	0	0	14	0	0	0	0	6	30	8	0	0	6	0	0	0	0	0	2	0	182	0	0	16	0	0
TCGA-A2-A0CZ	0	0	76	0	0	0	0	0	0	0	0	16	0	42	0	0	12	0	0	0	2	0	4	0	0	18	0	0	2	0	6	18	2	0	0	16	0	0	0	0	0	2	0	306	2	0	12	0	0
TCGA-A2-A0D0	2	0	122	0	2	0	0	0	0	0	2	98	14	0	2	12	142	340	0	0	2	2	20	0	0	12	0	0	4	0	6	108	12	0	0	22	2	10	0	0	2	2	0	1698	102	4	16	0	0
TCGA-A2-A0D1	0	0	52	0	0	0	0	0	0	0	0	4	0	0	0	2	2	4	0	0	4	0	4	0	0	18	0	0	2	0	8	36	0	0	0	4	0	0	0	0	0	0	0	418	0	0	8	0	0
TCGA-A2-A0D2	0	0	76	0	0	0	0	0	0	0	0	2	0	0	0	10	8	0	0	0	0	0	8	0	0	8	0	0	10	0	14	90	2	0	0	10	0	0	0	0	0	0	0	276	0	0	8	0	0
TCGA-A2-A0D3	0	0	42	0	0	0	0	0	0	0	0	8	0	2	0	8	0	0	0	0	8	0	4	0	0	22	0	0	0	0	2	12	0	0	0	6	0	0	0	0	0	0	0	208	0	0	8	0	0
TCGA-A2-A0D4	8	0	226	0	0	0	0	0	0	12	0	176	16	0	34	66	178	528	0	0	4	0	72	2	0	74	0	0	0	0	22	140	46	0	0	70	14	22	0	12	4	0	0	4106	66	0	44	0	0
TCGA-A2-A0EM	0	0	162	0	0	0	0	0	0	0	0	4	0	2	0	2	4	0	0	0	4	0	4	0	0	16	0	0	2	0	2	30	4	0	0	4	0	0	0	0	0	0	0	212	0	0	10	0	0
TCGA-A2-A0EN	0	0	64	0	0	0	0	0	0	0	0	18	0	0	0	8	2	2	0	0	6	0	4	0	0	22	0	0	2	0	6	42	6	0	0	8	0	0	0	0	0	0	0	316	0	0	22	0	0
TCGA-A2-A0EO	0	0	370	0	0	0	0	0	0	0	0	4	0	4	0	0	14	0	0	0	2	0	4	0	0	12	0	0	0	0	10	30	2	0	0	12	0	0	0	0	0	0	0	272	2	0	12	0	0
TCGA-A2-A0EP	0	0	28	0	0	0	0	0	0	0	0	4	0	0	0	16	4	0	0	0	4	0	0	0	0	20	0	0	6	0	8	18	6	0	0	8	0	0	0	0	0	0	0	354	2	0	34	0	0
TCGA-A2-A0EQ	0	0	20	0	0	0	0	0	0	0	0	0	0	0	0	0	4	0	0	0	2	0	2	0	0	16	0	0	2	0	4	4	4	0	0	10	0	0	0	0	0	0	0	338	4	0	8	0	0
TCGA-A2-A0ER	0	0	2498	0	0	0	0	0	0	0	0	0	0	0	0	2	8	2	0	0	0	0	6	0	0	20	0	0	0	0	10	28	6	0	0	6	0	0	0	2	0	0	0	342	2	0	2	0	0
TCGA-A2-A0ES	0	0	46	0	0	0	0	0	0	0	0	2	0	0	0	8	8	2	0	0	4	0	2	0	0	14	0	0	2	0	6	20	0	0	0	8	0	2	0	0	0	0	0	196	0	0	2	0	2
TCGA-A2-A0ET	0	0	74	0	0	0	0	0	0	0	0	0	0	2	0	4	4	2	0	0	0	0	4	0	0	28	0	0	0	0	10	22	2	0	0	8	0	0	0	0	0	0	0	314	2	0	6	0	0
TCGA-A2-A0EU	0	0	118	0	0	0	0	0	0	4	0	8	0	0	0	14	8	0	0	0	2	0	10	0	0	20	0	0	2	0	12	6	2	0	0	10	0	0	0	2	0	0	0	160	6	0	10	0	0
TCGA-A2-A0EV	0	0	82	0	0	0	0	0	0	0	0	12	0	2	0	4	14	4	0	0	4	0	2	0	0	14	0	0	2	0	8	22	0	0	0	4	0	0	0	0	0	2	0	340	8	0	4	0	0
TCGA-A2-A0EW	0	0	194	0	0	0	0	0	0	0	0	4	0	0	0	4	6	4	0	0	2	0	4	0	0	10	0	0	0	0	14	8	0	0	0	2	0	0	0	0	0	0	0	252	0	0	6	0	0
TCGA-A2-A0EX	0	0	122	0	0	0	0	0	0	4	0	6	0	4	0	4	2	0	0	0	0	0	2	0	0	4	0	0	2	0	2	24	0	0	0	4	0	0	0	0	0	0	0	262	4	0	2	0	0
TCGA-A2-A0EY	4	8	120	0	0	0	0	0	0	0	0	220	2	4	0	28	172	524	0	0	2	0	36	0	0	16	0	0	0	0	16	116	12	0	0	30	0	8	0	0	0	0	0	3306	102	0	18	0	0
TCGA-A2-A0ST	0	0	62	0	0	0	0	0	0	0	0	10	0	0	0	4	2	2	0	0	4	0	6	0	0	8	0	0	0	0	10	16	6	0	0	6	0	0	0	0	0	2	0	154	0	0	6	0	0
TCGA-A2-A0SU	0	0	128	0	0	0	0	0	0	0	0	0	0	0	2	8	0	0	0	0	0	0	4	0	0	10	0	0	2	0	8	18	2	0	0	6	0	0	0	0	0	0	0	158	0	0	4	0	0
TCGA-A2-A0SV	0	0	98	0	0	0	0	0	0	0	0	4	0	2	0	10	4	6	0	0	4	0	10	0	0	24	0	0	2	0	14	16	24	0	0	12	0	0	0	0	2	0	0	216	10	0	22	0	0
TCGA-A2-A0SW	0	0	74	0	0	0	0	0	0	0	0	6	0	2	0	2	4	4	0	0	4	0	2	0	0	10	0	0	0	0	8	34	0	0	0	16	0	0	0	0	0	0	0	104	2	0	10	0	0
TCGA-A2-A0SX	0	0	152	0	0	0	0	0	0	0	0	4	0	0	0	16	8	12	0	0	0	0	0	0	0	16	0	0	2	0	10	30	2	0	0	20	0	0	0	0	0	0	0	324	2	0	18	0	0
TCGA-A2-A0SY	0	0	138	0	0	0	0	0	0	2	0	0	0	0	0	4	4	0	0	0	0	0	2	0	0	10	0	0	2	0	8	24	2	0	0	4	0	0	0	0	0	0	0	190	0	0	8	0	0
TCGA-A2-A0T0	0	0	74	0	0	0	0	0	0	0	0	6	0	0	0	0	10	8	0	0	2	0	8	0	0	14	0	0	2	0	0	48	0	0	0	6	0	0	0	0	2	0	0	378	2	0	6	0	0
TCGA-A2-A0T1	0	0	32	0	0	0	0	0	0	0	0	2	0	2	0	6	4	4	0	0	0	0	0	0	0	8	0	0	0	0	8	26	0	0	0	10	0	0	0	0	0	0	0	230	2	0	10	0	0
TCGA-A2-A0T2	0	0	40	0	0	0	0	0	0	0	0	6	0	0	0	4	0	0	0	0	0	0	0	0	0	6	0	0	2	0	4	68	0	0	0	4	0	0	0	0	2	0	0	114	2	0	6	0	0
TCGA-A2-A0T3	0	0	100	0	0	0	0	0	0	0	0	8	0	0	0	6	4	0	0	0	2	0	2	0	0	18	0	0	0	0	8	8	6	0	0	10	0	0	0	0	2	0	0	334	2	0	4	0	0
TCGA-A2-A0T4	0	0	222	0	0	0	0	0	0	0	0	20	0	4	0	4	10	2	0	0	0	0	0	0	0	0	0	0	0	0	10	10	0	0	0	8	0	0	0	0	0	0	0	152	0	0	10	0	0
TCGA-A2-A0T5	0	0	190	0	0	0	0	0	0	0	0	0	0	4	0	12	6	4	0	0	2	0	2	0	0	10	0	0	0	0	4	18	0	0	0	4	0	0	0	0	0	0	0	162	0	0	8	0	0
TCGA-A2-A0T6	0	0	112	0	0	0	0	0	0	2	0	4	0	2	0	4	4	0	0	0	2	0	0	0	0	12	0	0	4	0	22	12	2	0	0	8	0	0	0	0	0	0	0	378	0	0	14	0	0
TCGA-A2-A0T7	0	0	122	0	0	0	0	0	0	0	0	0	0	2	0	4	14	6	0	0	2	0	4	0	0	12	0	0	2	0	14	16	2	0	0	10	0	0	0	0	0	0	0	370	0	0	6	0	0
TCGA-A2-A0YC	0	0	270	0	0	0	0	0	0	0	0	10	0	0	0	6	12	2	0	0	0	0	0	0	0	8	0	0	0	0	12	20	4	0	0	12	0	0	0	0	0	0	0	182	2	0	4	0	0
TCGA-A2-A0YD	0	0	144	0	0	0	0	0	0	0	0	0	0	4	0	4	0	2	0	0	0	0	4	0	0	16	0	0	4	0	6	10	2	0	0	10	0	0	0	0	0	0	0	238	0	0	4	0	0
TCGA-A2-A0YE	0	0	138	0	0	0	0	0	0	2	0	12	0	2	0	0	48	0	0	0	6	0	4	0	0	18	0	0	4	0	6	30	0	0	0	12	0	0	0	0	0	0	0	252	0	0	2	0	0
TCGA-A2-A0YF	0	0	42	0	0	0	0	0	0	0	0	4	0	0	0	14	8	0	0	0	2	0	4	0	0	20	0	0	0	0	16	30	8	0	0	6	0	0	0	0	0	0	0	228	2	0	6	0	0
TCGA-A2-A0YG	2	4	68	0	0	0	0	0	0	0	0	108	6	0	6	16	96	482	0	0	0	2	44	0	0	14	0	0	0	0	4	122	14	0	0	18	2	12	0	0	0	0	0	2934	96	0	6	0	0
TCGA-A2-A0YH	0	0	88	0	0	0	0	0	0	0	0	4	0	0	0	0	2	0	0	0	0	0	16	0	0	4	0	0	2	0	10	8	0	0	0	4	0	0	0	2	0	0	0	196	2	0	4	0	0
TCGA-A2-A0YI	0	0	94	0	0	0	0	0	0	0	0	6	0	0	0	8	12	6	0	0	0	0	8	0	0	18	0	0	0	0	8	10	2	0	0	4	0	0	0	0	0	0	0	268	4	0	14	0	0
TCGA-A2-A0YJ	0	0	22	0	0	0	0	0	0	0	0	4	0	0	0	4	0	0	0	0	6	0	2	0	0	8	0	0	0	0	4	10	2	0	0	0	0	0	0	0	0	0	0	178	0	0	2	0	0
TCGA-A2-A0YK	0	0	84	0	0	0	0	0	0	0	0	6	0	2	0	2	16	0	0	0	0	0	12	0	0	10	0	0	0	0	4	28	0	0	0	4	2	0	0	0	0	0	0	320	6	0	12	0	0
TCGA-A2-A0YL	0	0	108	0	0	0	0	0	0	2	0	2	0	0	0	8	6	0	0	0	0	0	14	0	0	8	0	0	0	0	10	14	6	0	0	12	0	0	0	0	0	0	0	204	0	0	8	0	0
TCGA-A2-A0YM	0	0	56	0	0	0	0	0	0	0	0	0	0	20	0	2	8	4	0	0	0	0	6	0	0	14	0	0	0	0	6	20	0	0	0	6	0	0	0	0	2	0	0	384	2	0	12	0	0
TCGA-A2-A0YT	0	0	30	0	0	0	0	0	0	0	0	4	0	0	0	6	10	0	0	0	4	0	2	0	0	18	0	0	0	0	8	6	8	0	0	4	0	0	0	0	0	0	0	182	0	0	8	0	0
TCGA-A2-A1FV	0	0	144	0	0	0	0	0	0	0	0	12	0	4	0	8	8	4	0	0	10	0	2	0	0	34	0	0	4	0	30	34	2	0	0	16	0	0	0	0	0	0	0	402	0	0	26	0	0
TCGA-A2-A1FW	0	0	906	0	0	0	0	0	0	2	0	0	0	4	0	8	10	2	0	0	4	0	4	0	0	44	0	0	4	0	10	20	4	0	0	12	0	0	0	0	0	0	0	502	2	0	8	0	0
TCGA-A2-A1FX	0	0	758	0	0	0	0	0	0	2	0	8	0	2	0	6	12	4	0	0	0	0	16	0	0	6	0	0	0	0	6	16	0	0	0	10	0	0	0	0	2	0	0	466	0	0	8	0	0
TCGA-A2-A1FZ	0	0	132	0	0	0	0	0	0	0	0	2	0	0	0	8	8	6	0	0	0	0	8	0	0	14	0	0	0	0	6	14	0	0	0	2	0	0	0	2	0	0	0	224	0	0	4	0	0
TCGA-A2-A1G0	0	0	232	0	0	0	0	0	0	2	0	2	0	0	0	10	10	4	0	0	0	0	0	0	0	24	0	0	2	0	8	42	0	0	0	4	0	0	0	0	0	0	0	384	4	0	18	0	0
TCGA-A2-A1G1	0	0	208	0	0	0	0	0	0	0	0	10	0	4	0	14	10	2	0	0	12	0	28	0	0	28	0	0	2	0	16	14	4	0	0	16	0	0	0	0	2	0	0	416	2	0	10	0	0
TCGA-A2-A1G4	0	0	1154	0	0	0	0	0	0	0	0	4	0	2	0	6	10	6	0	0	4	0	16	0	0	40	0	0	2	0	40	48	4	0	0	24	0	0	0	0	0	0	0	678	6	0	14	0	0
TCGA-A2-A1G6	0	0	20	0	0	0	0	0	0	4	0	0	0	0	0	8	4	0	0	0	12	0	4	0	0	18	0	0	0	0	16	18	0	0	0	0	0	0	0	0	0	0	0	248	6	0	10	0	0
TCGA-A2-A259	0	0	98	0	0	0	0	0	0	0	0	10	0	0	2	4	6	0	0	0	2	0	12	0	0	2	0	0	10	0	4	6	2	0	0	10	0	0	0	0	0	0	0	392	4	0	6	0	0
TCGA-A2-A25A	0	0	194	0	0	0	0	0	0	0	0	14	0	0	0	8	8	0	0	0	4	0	14	0	0	34	0	0	10	0	32	22	4	0	0	22	2	0	0	0	0	0	0	454	2	0	22	0	0
TCGA-A2-A25B	0	0	20	0	0	0	0	0	0	0	0	8	0	0	0	2	12	2	0	0	4	0	24	0	0	14	0	0	0	0	8	18	2	0	0	14	0	0	0	0	0	0	0	314	6	0	6	0	0
TCGA-A2-A25C	0	0	116	0	0	0	0	0	0	0	0	20	0	4	0	10	10	6	0	0	4	0	16	0	0	26	0	0	4	0	20	30	6	0	0	10	2	0	0	0	0	0	0	522	6	0	16	0	0
TCGA-A2-A25E	0	0	188	0	0	0	0	0	0	0	0	6	0	0	0	4	6	4	0	0	6	0	24	2	0	20	0	0	2	0	14	28	0	0	0	18	0	2	0	0	0	0	0	362	0	0	4	0	0
TCGA-A2-A25F	10	0	48	0	0	0	0	0	0	2	0	6	0	2	0	2	10	0	0	0	0	0	10	0	0	26	0	0	6	0	12	20	2	0	0	16	0	0	0	0	0	0	0	368	4	0	18	0	0
TCGA-A2-A3KC	0	0	50	0	0	0	0	0	0	0	0	6	0	0	0	10	4	0	0	0	2	0	4	0	0	12	0	0	0	0	8	6	8	0	0	8	0	0	0	0	0	0	0	180	0	0	6	0	0
TCGA-A2-A3KD	0	0	18	0	0	0	0	0	0	0	0	2	0	0	0	12	8	10	0	0	0	0	0	0	0	16	0	0	0	0	12	6	0	0	0	0	0	0	0	0	0	0	0	234	0	0	6	0	0
TCGA-A2-A3XS	0	0	26	0	0	0	0	0	0	2	0	20	0	0	0	6	10	0	0	0	6	0	4	0	0	16	0	0	2	0	12	14	2	0	0	14	0	0	0	0	0	0	0	208	6	0	28	0	0
TCGA-A2-A3XT	0	0	24	0	0	0	0	0	0	0	0	6	0	2	0	8	16	20	0	0	2	0	2	0	0	14	0	0	4	0	4	32	0	0	0	36	0	0	0	0	0	0	0	236	14	0	10	0	0
TCGA-A2-A3XU	0	0	18	0	0	0	0	0	0	0	0	2	0	0	0	6	2	2	0	0	6	0	2	0	0	10	0	0	0	0	16	6	2	0	0	6	0	0	0	0	0	0	0	134	0	0	6	0	0
TCGA-A2-A3XV	0	0	34	0	0	0	0	0	0	0	0	12	0	2	0	10	4	0	0	0	0	0	8	0	0	10	0	0	2	0	10	2	0	0	0	10	0	0	0	0	0	0	0	94	0	0	22	0	0
TCGA-A2-A3XW	0	0	40	0	0	0	0	0	0	0	0	4	0	0	4	4	8	0	0	0	2	0	6	0	0	12	0	0	2	0	4	12	0	0	0	10	0	2	0	0	0	0	0	210	0	0	14	0	0
TCGA-A2-A3XX	0	0	34	0	0	0	0	0	0	2	0	6	0	2	2	2	20	0	0	0	2	0	0	0	0	16	0	0	0	0	6	16	8	0	0	16	0	0	0	0	0	0	0	172	4	0	16	0	0
TCGA-A2-A3XY	0	0	30	0	0	0	0	0	0	0	0	10	0	0	0	16	10	0	0	0	6	0	2	0	0	20	0	0	0	0	10	2	6	0	0	18	0	0	0	0	0	0	0	210	4	0	20	0	0
TCGA-A2-A3XZ	0	0	40	0	0	0	0	0	0	0	0	6	2	0	0	12	4	0	0	0	0	0	2	0	0	18	0	0	0	0	8	8	2	0	0	6	0	0	0	0	0	2	0	250	2	0	8	0	0
TCGA-A2-A3Y0	0	0	28	0	0	0	0	0	0	0	0	4	0	2	0	6	8	0	0	0	12	0	4	0	0	6	0	0	2	0	10	14	0	0	0	4	0	0	0	0	0	0	0	114	0	0	28	0	0
TCGA-A2-A4RW	0	0	20	0	0	0	0	0	0	0	0	2	0	0	0	6	2	2	0	0	0	0	0	0	0	14	0	0	0	0	4	8	0	0	0	4	0	0	0	0	0	2	0	108	0	0	6	0	0
TCGA-A2-A4RX	0	0	24	0	0	0	0	0	0	0	0	0	0	0	0	6	6	0	0	0	4	0	6	0	0	4	0	0	2	0	4	2	0	0	0	8	0	2	0	0	0	0	0	122	2	0	8	0	0
TCGA-A2-A4RY	0	0	18	0	0	0	0	0	0	0	0	4	0	0	0	4	2	4	0	0	4	0	0	0	0	4	0	0	4	0	8	10	6	0	0	4	0	0	0	0	0	0	0	184	0	0	14	0	0
TCGA-A2-A4S0	0	0	34	0	0	0	0	0	0	2	0	2	0	0	0	4	2	0	0	0	0	0	0	0	0	4	0	0	0	0	4	2	0	0	0	8	0	0	0	0	0	0	0	138	2	0	8	0	0
TCGA-A2-A4S1	0	0	26	0	0	0	0	0	0	0	0	2	0	0	2	6	4	0	0	0	0	0	0	0	0	8	0	0	2	0	2	2	4	0	0	4	0	0	0	0	0	0	0	134	0	0	4	0	0
TCGA-A2-A4S2	0	0	46	0	0	0	0	0	0	0	0	14	0	2	0	0	6	2	0	0	2	0	2	0	0	6	0	0	0	0	2	10	0	0	0	14	0	0	0	0	0	2	0	134	2	0	18	0	0
TCGA-A2-A4S3	0	0	14	0	0	0	0	0	0	0	0	4	0	0	0	8	4	10	0	0	0	0	2	0	0	2	0	0	4	0	0	2	6	0	0	2	0	0	0	0	0	0	0	120	2	0	2	0	0
TCGA-A7-A0CD	0	0	112	0	0	0	0	0	0	0	0	2	0	4	0	2	8	0	0	0	0	0	4	0	0	8	0	0	0	0	2	4	2	0	0	6	0	0	0	0	0	0	0	354	2	0	6	0	0
TCGA-A7-A0CE	0	0	46	0	0	0	0	0	0	0	0	2	0	2	2	6	10	2	0	0	2	0	4	0	0	8	0	0	0	0	6	16	0	0	0	10	0	0	0	0	2	0	0	272	0	0	12	0	0
TCGA-A7-A0CG	0	0	84	0	0	0	0	0	0	0	0	2	0	2	0	4	10	0	0	0	2	0	0	0	0	8	0	0	0	0	4	26	2	0	0	8	0	0	0	0	0	0	0	184	2	0	4	0	0
TCGA-A7-A0CJ	0	0	68	0	0	0	0	0	0	0	0	8	0	2	0	8	2	0	0	0	0	0	8	0	0	12	0	0	0	0	8	24	0	0	0	10	0	0	0	0	0	0	0	206	0	0	14	0	0
TCGA-A7-A0D9	0	0	140	0	0	0	0	0	0	0	0	8	0	0	0	8	12	4	0	0	0	0	10	0	0	26	0	0	0	0	18	16	2	0	0	8	0	0	0	2	0	0	0	246	0	0	20	0	0
TCGA-A7-A0DA	0	0	178	0	0	0	0	0	0	0	0	10	0	0	0	4	8	2	0	0	2	0	6	0	0	4	0	0	0	0	8	38	0	0	0	16	0	0	0	0	2	0	0	346	4	0	14	0	0
TCGA-A7-A0DB	0	0	76	0	0	0	0	0	0	0	0	12	0	0	0	6	4	0	0	0	2	0	10	0	0	4	0	0	2	0	10	12	4	0	0	10	0	0	0	2	0	0	0	218	2	0	6	0	0
TCGA-A7-A0DC	2	0	24	0	0	0	0	0	0	0	0	12	0	0	0	4	8	18	0	0	0	0	0	0	0	12	0	0	0	0	18	6	6	0	0	10	0	2	0	0	0	0	0	394	0	0	18	0	0
TCGA-A7-A13D	0	0	84	22	0	0	0	0	0	0	0	80	0	0	0	44	46	14	0	0	14	0	12	0	0	64	0	0	16	0	42	32	6	0	0	64	0	0	0	0	0	0	0	766	10	0	50	0	0
TCGA-A7-A13F	0	0	84	0	0	0	0	0	0	0	0	2	0	2	0	4	8	4	0	0	2	0	44	0	0	6	0	0	0	0	4	22	2	0	0	10	0	0	0	0	0	0	0	230	0	0	2	0	0
TCGA-A7-A13H	0	0	46	0	0	0	0	0	0	0	0	4	0	0	2	12	12	4	0	0	4	0	2	0	0	16	0	0	2	0	22	14	8	0	0	14	0	0	0	0	0	2	0	346	0	0	30	0	0
TCGA-A7-A26E	2	0	132	0	0	0	0	0	0	0	0	4	0	4	0	12	8	4	0	0	2	0	8	0	0	34	0	0	0	0	10	34	0	0	0	16	0	0	0	0	0	0	0	476	0	0	14	0	0
TCGA-A7-A26G	0	0	124	0	0	0	0	0	0	2	0	4	0	0	0	18	12	8	0	0	8	0	8	0	0	18	0	0	4	0	18	2	0	0	0	20	0	0	0	0	0	0	0	574	0	0	34	0	0
TCGA-A7-A26H	0	0	272	0	0	0	0	0	2	0	0	10	2	20	0	8	6	4	0	0	0	0	10	0	0	44	0	0	0	0	16	10	2	0	0	16	0	0	0	2	0	0	0	592	2	0	18	0	0
TCGA-A7-A26J	2	0	66	0	0	0	0	0	0	2	0	18	0	0	0	32	24	8	0	0	14	0	4	0	0	60	0	0	4	0	14	12	6	0	0	40	0	0	0	0	0	0	0	554	2	0	18	0	0
TCGA-A7-A2KD	0	0	42	0	0	0	0	0	0	2	0	4	0	0	0	18	4	12	0	0	0	0	0	0	0	36	0	0	0	0	16	6	2	0	0	18	0	0	0	0	0	0	0	520	0	0	12	0	0
TCGA-A7-A3IY	0	0	54	0	0	0	0	0	0	0	0	10	0	0	0	6	2	0	0	0	4	0	2	0	0	14	0	0	2	0	12	20	0	0	0	12	0	0	0	0	0	0	0	258	0	0	26	0	0
TCGA-A7-A3IZ	0	2	312	0	0	0	0	0	0	0	0	0	0	0	0	8	14	0	0	0	0	0	6	0	2	26	0	0	0	0	10	12	6	0	0	10	0	2	0	0	0	0	0	226	0	0	16	0	0
TCGA-A7-A3J0	0	0	38	0	0	0	0	0	0	0	0	22	0	0	2	2	8	0	0	0	2	0	10	0	0	10	0	0	0	0	10	12	4	0	0	16	0	0	0	0	2	0	0	168	0	0	8	0	0
TCGA-A7-A3J1	0	0	28	0	0	0	0	0	0	0	0	16	0	0	0	2	8	0	0	0	6	0	4	0	0	20	0	0	6	0	6	16	8	0	0	16	0	0	0	0	0	0	0	326	0	0	16	0	0
TCGA-A7-A3RF	0	0	52	0	0	0	0	0	0	0	0	2	0	0	0	4	6	2	0	0	2	0	0	0	0	16	0	0	2	0	10	26	4	0	0	12	0	0	0	0	0	0	0	240	0	0	16	0	0
TCGA-A7-A425	0	0	48	0	0	0	0	0	0	0	0	6	0	0	0	12	2	8	0	0	0	0	0	0	0	14	0	0	0	0	8	16	6	0	0	16	0	0	0	0	0	0	0	234	2	0	16	0	0
TCGA-A7-A426	0	0	74	0	0	0	0	0	0	0	0	14	2	4	0	10	8	4	0	0	2	0	2	0	0	28	0	0	0	0	10	22	2	0	0	18	0	0	0	0	0	0	0	238	2	0	12	0	0
TCGA-A7-A4SA	0	0	14	0	0	0	0	0	0	0	0	2	0	0	0	6	10	0	0	0	0	0	0	0	0	8	0	0	2	0	2	2	2	0	0	4	0	2	0	0	0	0	0	106	4	0	10	0	0
TCGA-A7-A4SB	0	0	188	0	0	0	0	0	0	0	0	30	0	2	0	0	4	0	0	0	4	0	6	0	0	12	0	0	0	0	8	10	8	0	0	8	0	0	0	0	0	0	0	134	0	0	6	0	0
TCGA-A7-A4SC	0	0	42	0	0	0	0	0	0	0	0	18	0	2	0	0	12	0	0	0	2	0	2	0	0	6	0	0	2	0	2	6	2	0	0	4	0	0	0	0	0	0	0	222	0	0	0	0	0
TCGA-A7-A4SD	0	0	20	0	0	0	0	0	0	0	0	4	0	0	0	2	6	2	0	0	6	0	0	0	0	8	0	0	0	0	12	10	2	0	0	8	0	0	0	0	0	0	0	106	0	0	6	0	0
TCGA-A7-A4SE	0	0	16	0	0	0	0	0	0	2	0	4	0	0	0	6	2	0	0	0	0	0	0	0	0	18	0	0	4	0	10	2	4	0	0	4	0	0	0	0	0	0	0	144	4	0	0	0	0
TCGA-A7-A4SF	0	0	14	0	0	0	0	0	0	6	0	2	0	0	0	4	2	0	0	0	0	0	0	0	0	8	0	0	0	0	4	8	2	0	0	2	4	0	0	0	0	0	0	156	10	0	8	0	0
TCGA-A7-A56D	0	0	16	0	0	0	0	0	0	0	0	42	0	6	0	24	0	0	0	0	8	0	0	0	0	44	0	0	6	0	24	0	10	0	0	8	0	0	0	0	2	0	0	80	0	0	50	0	0
TCGA-A7-A5ZV	0	2	10	0	0	0	0	0	0	0	0	0	0	0	0	12	0	0	0	0	0	0	0	0	0	10	0	0	0	0	0	4	2	0	0	10	0	0	0	0	0	0	0	122	0	0	6	0	0
TCGA-A7-A5ZW	0	0	30	0	0	0	0	0	0	2	0	16	0	2	0	8	6	0	0	0	0	0	0	0	0	14	0	0	2	0	24	4	4	0	0	10	0	0	0	0	0	0	0	244	0	0	6	0	0
TCGA-A7-A5ZX	0	0	24	0	0	0	0	0	0	0	0	12	0	2	0	14	4	2	0	0	4	0	0	0	0	14	0	0	0	0	2	24	2	0	0	8	0	0	0	0	2	0	0	164	6	0	28	0	0
TCGA-A7-A6VV	0	0	14	0	2	0	0	0	0	2	0	4	0	0	0	8	10	6	0	0	0	0	0	0	0	16	0	0	2	0	2	10	0	0	0	2	0	0	0	0	0	0	0	224	10	0	2	0	0
TCGA-A7-A6VW	0	0	12	0	0	0	0	0	0	0	0	8	0	0	0	4	6	0	0	0	0	0	0	0	0	10	0	0	4	0	6	14	6	0	0	8	0	2	0	0	0	2	0	118	0	0	6	0	0
TCGA-A7-A6VX	0	0	24	0	0	0	0	0	0	0	0	0	0	0	2	2	0	4	0	0	0	0	0	0	0	16	0	0	2	0	10	8	4	0	0	10	0	0	0	0	0	0	0	158	0	0	4	0	0
TCGA-A7-A6VY	0	0	30	0	0	0	0	0	0	0	0	24	0	0	0	12	6	4	0	0	4	0	0	0	0	6	0	0	0	0	6	8	6	0	0	20	0	0	0	0	0	0	0	188	4	0	10	0	0
TCGA-A8-A06O	0	0	210	0	0	0	0	0	0	0	0	4	0	0	2	2	10	32	0	0	0	0	8	0	0	6	0	0	0	0	12	8	0	0	0	8	0	0	0	0	0	0	0	344	2	0	6	0	0
TCGA-A8-A06P	0	0	138	0	0	0	0	0	0	0	0	6	0	2	0	4	6	2	0	0	4	0	8	0	0	16	0	0	4	0	8	16	0	0	0	4	0	0	0	0	0	0	0	222	0	0	6	0	0
TCGA-A8-A06Q	2	0	258	0	0	0	0	0	0	0	0	24	0	0	0	16	20	10	0	0	0	0	14	0	0	30	0	0	0	0	6	52	2	0	0	16	0	0	0	0	0	2	0	446	0	0	14	0	0
TCGA-A8-A06R	0	0	40	0	0	0	0	0	0	2	0	0	0	0	0	4	4	0	0	0	4	0	8	0	0	20	0	0	0	0	10	36	4	0	0	6	0	0	0	0	0	0	0	204	2	0	14	0	0
TCGA-A8-A06T	2	0	200	0	0	0	0	0	0	2	0	16	0	0	0	14	6	2	0	0	0	0	6	0	0	8	0	0	0	0	6	24	4	0	0	6	0	0	0	0	0	0	0	320	0	0	8	0	0
TCGA-A8-A06U	0	0	164	0	0	0	0	0	0	2	0	2	0	0	0	0	6	6	0	0	0	0	0	0	0	14	0	0	2	0	10	2	2	0	0	6	0	2	0	0	0	0	0	164	2	0	10	0	0
TCGA-A8-A06Y	0	0	78	0	0	0	0	0	0	0	0	10	0	6	0	4	8	0	0	0	2	0	4	0	0	12	0	0	0	0	4	20	4	0	0	4	0	0	0	0	0	0	0	186	2	0	8	0	0
TCGA-A8-A06Z	0	0	764	0	0	0	0	0	0	2	0	8	0	8	0	12	8	6	0	0	2	0	4	0	0	36	0	0	0	0	14	48	2	0	0	10	0	0	0	0	0	0	0	562	8	0	14	0	0
TCGA-A8-A075	4	0	112	0	6	2	0	0	0	2	0	208	12	2	4	12	156	540	4	0	6	0	60	0	0	26	0	0	2	0	12	138	24	0	0	34	6	8	0	10	0	2	0	4616	130	0	30	0	0
TCGA-A8-A076	0	0	96	0	0	0	0	0	0	0	0	8	0	0	0	0	12	4	0	0	0	0	4	0	0	6	0	0	2	0	8	10	0	0	0	0	0	0	0	0	0	0	0	310	0	0	2	0	0
TCGA-A8-A079	0	0	394	0	0	0	0	0	0	0	0	18	0	10	0	2	6	4	0	0	2	0	8	0	0	6	0	0	0	0	4	26	10	0	0	2	0	0	0	0	0	0	0	336	0	0	4	0	0
TCGA-A8-A07B	0	0	168	0	2	0	0	0	0	2	6	194	8	2	4	20	108	426	0	0	18	0	94	0	0	42	2	0	0	0	12	166	44	0	0	58	14	16	0	24	4	0	0	4744	104	2	26	0	0
TCGA-A8-A07C	0	0	62	0	0	0	0	0	0	0	0	4	0	2	0	10	28	6	0	0	4	0	4	0	0	14	0	0	2	0	8	14	8	2	0	12	0	0	0	0	0	0	0	502	4	0	8	0	0
TCGA-A8-A07E	0	0	640	0	0	0	0	0	0	0	0	4	0	0	0	12	10	2	0	0	2	0	4	0	0	22	0	0	2	0	8	24	6	0	0	12	0	0	0	0	0	0	0	458	0	0	10	0	0
TCGA-A8-A07F	0	0	112	0	0	0	0	0	0	2	0	14	0	2	0	4	6	6	0	0	2	0	4	0	0	12	0	0	2	0	18	44	4	0	0	12	2	0	0	0	2	0	0	316	6	0	14	0	0
TCGA-A8-A07G	0	0	218	0	0	0	0	0	0	2	0	26	0	0	0	10	4	4	0	0	0	0	6	0	0	12	0	0	0	0	12	36	6	0	0	6	0	0	0	0	0	0	0	398	0	0	14	0	0
TCGA-A8-A07I	0	0	60	0	0	0	0	0	0	0	0	8	0	0	0	6	22	6	0	0	2	0	6	0	0	8	0	0	0	0	2	2	6	0	0	6	0	0	0	0	2	0	0	192	0	0	6	0	0
TCGA-A8-A07J	0	0	90	0	0	0	0	0	0	0	0	4	0	4	0	4	4	0	0	0	2	0	0	0	0	2	0	0	0	0	6	8	0	0	0	2	0	0	0	0	0	0	0	230	0	0	0	0	0
TCGA-A8-A07L	0	0	162	0	0	0	0	0	0	0	0	4	0	0	0	6	2	0	0	0	6	0	8	0	0	4	0	0	0	0	14	8	2	0	0	8	0	0	0	0	0	0	0	214	0	0	6	0	0
TCGA-A8-A07O	6	0	56	0	0	0	0	0	0	0	0	22	0	2	0	4	26	28	0	0	2	0	16	0	0	20	0	0	6	0	4	38	0	0	0	10	0	0	0	0	0	2	0	290	2	0	6	0	0
TCGA-A8-A07P	0	0	192	0	0	0	0	0	0	0	0	8	0	4	2	0	2	2	0	0	2	0	2	0	0	10	0	0	0	0	2	4	2	0	0	0	0	0	0	0	0	0	0	214	0	0	2	0	0
TCGA-A8-A07R	0	0	46	0	0	0	0	0	0	2	0	4	0	0	0	10	16	0	0	0	2	0	16	0	0	34	2	0	2	0	4	36	0	0	0	20	0	0	0	0	0	0	0	316	0	0	6	0	0
TCGA-A8-A07S	0	0	250	0	0	0	0	0	0	0	0	10	0	0	2	6	14	4	0	0	2	0	4	0	0	22	0	0	0	0	4	38	2	0	0	8	0	0	0	0	0	0	0	588	2	0	8	0	0
TCGA-A8-A07U	0	0	74	0	0	0	0	0	0	0	0	4	0	0	0	6	10	0	0	0	8	0	8	0	0	26	0	0	0	0	6	22	0	0	0	8	0	0	0	2	0	0	0	252	0	0	10	0	0
TCGA-A8-A07W	0	0	820	0	0	0	0	0	0	0	0	12	0	0	0	4	18	0	0	0	0	0	4	0	0	12	0	0	0	0	8	10	4	0	0	8	0	0	0	0	0	0	0	236	0	0	4	0	0
TCGA-A8-A07Z	2	0	14	0	0	0	0	0	0	2	0	20	0	0	0	4	0	0	0	0	0	0	0	0	0	10	0	0	0	0	6	8	0	0	0	2	0	0	0	0	0	2	0	204	0	0	6	0	0
TCGA-A8-A082	0	0	626	0	0	0	0	0	0	0	0	8	0	2	0	6	10	0	0	0	0	0	6	0	0	12	0	0	2	0	8	4	6	0	0	8	0	0	0	0	0	0	0	428	0	0	8	0	0
TCGA-A8-A084	0	0	96	0	0	0	0	0	0	0	0	6	0	2	0	0	0	4	0	0	0	0	4	0	0	14	0	0	2	0	4	28	0	0	0	12	0	0	0	2	0	0	0	136	16	0	18	0	0
TCGA-A8-A085	0	0	616	0	0	0	0	0	0	0	0	10	0	0	0	12	18	18	0	0	10	0	16	0	0	20	0	0	0	0	12	38	4	0	0	16	0	0	0	0	2	0	0	1056	0	0	14	0	0
TCGA-A8-A086	0	0	796	0	0	0	0	0	0	0	0	2	0	2	0	2	8	2	0	0	0	0	6	0	0	12	0	0	2	0	0	24	4	0	0	4	0	0	0	0	0	0	0	344	0	0	8	0	0
TCGA-A8-A08A	0	0	26	0	0	0	0	0	0	0	0	4	0	0	0	2	2	0	0	0	10	0	4	0	0	10	0	0	2	0	4	2	0	0	0	8	0	0	0	0	0	0	0	272	0	0	8	0	0
TCGA-A8-A08B	0	0	26	0	0	0	0	0	0	0	0	4	0	0	0	2	4	26	0	0	0	0	4	0	0	2	0	0	0	0	12	6	6	0	0	24	0	0	0	0	0	0	0	162	0	0	4	0	0
TCGA-A8-A08C	0	0	132	0	0	0	0	0	0	2	0	4	0	6	0	4	4	4	0	0	0	0	0	0	0	24	0	0	0	0	8	28	0	0	0	0	0	0	0	0	0	0	0	312	4	0	8	0	0
TCGA-A8-A08F	0	0	54	0	0	0	0	0	0	0	0	14	0	2	0	4	6	6	0	0	2	0	8	0	0	8	0	0	0	0	2	4	0	0	0	4	0	0	0	0	0	0	0	278	2	0	8	0	0
TCGA-A8-A08G	2	0	110	0	0	0	0	0	0	2	0	4	0	6	0	14	12	6	0	0	4	0	0	0	0	8	0	0	0	0	14	16	0	0	0	12	0	0	0	0	2	0	0	252	0	2	12	0	0
TCGA-A8-A08I	0	0	58	0	0	0	0	0	0	0	0	6	0	4	0	8	18	20	0	0	0	0	8	0	0	42	0	2	0	0	14	18	2	0	0	18	2	0	0	0	0	2	0	710	8	0	16	0	0
TCGA-A8-A08J	0	0	74	0	0	0	0	0	0	0	0	14	0	2	0	2	8	0	0	0	2	0	0	0	0	8	0	0	0	0	0	16	2	0	0	6	0	0	0	0	0	0	0	292	0	0	2	0	0
TCGA-A8-A08L	2	2	88	0	2	0	0	0	2	0	2	100	8	0	4	16	256	512	0	0	6	0	24	0	0	14	0	0	2	0	2	120	8	0	0	18	0	8	0	6	2	0	0	2934	186	0	20	0	0
TCGA-A8-A08O	0	0	192	0	0	0	0	0	0	4	0	4	0	0	0	4	0	2	0	0	0	0	2	0	0	10	0	0	2	0	14	12	2	0	0	6	0	0	0	0	0	0	0	140	0	0	14	0	0
TCGA-A8-A08P	0	0	122	0	0	0	0	0	0	0	0	6	0	4	2	6	2	10	0	0	6	0	2	0	0	6	0	0	0	0	10	8	0	0	0	12	0	0	0	0	2	0	0	136	0	0	4	0	0
TCGA-A8-A08R	0	0	200	0	0	0	0	0	2	0	0	8	0	0	2	10	18	4	0	0	0	0	2	0	0	24	0	0	8	0	18	38	2	0	0	14	0	0	0	0	0	0	0	492	0	0	18	0	0
TCGA-A8-A08S	0	0	984	0	0	0	0	0	0	2	0	4	0	8	0	20	4	2	0	0	6	0	10	0	0	26	0	0	0	0	14	34	2	0	0	10	0	0	0	0	0	2	0	642	0	0	6	0	0
TCGA-A8-A08T	0	0	156	0	0	0	0	0	0	0	0	16	0	0	0	4	2	8	0	0	0	0	0	0	0	12	0	0	0	0	4	18	0	0	0	2	0	0	0	0	0	0	0	256	0	0	12	0	0
TCGA-A8-A08X	0	0	32	0	0	0	0	0	0	0	0	10	0	0	2	4	0	0	0	0	2	0	2	0	0	4	0	0	0	0	10	18	0	0	0	6	0	0	0	0	0	0	0	210	0	0	2	0	0
TCGA-A8-A08Z	0	0	20	0	0	0	0	0	0	0	0	10	0	2	2	6	6	0	0	0	6	0	0	0	0	8	0	0	4	0	14	6	2	0	0	6	0	0	0	0	0	0	0	168	6	0	4	0	0
TCGA-A8-A091	0	0	1866	0	0	0	0	0	0	0	0	4	2	6	0	14	8	8	0	0	4	0	12	0	0	18	0	0	2	0	8	42	8	0	0	6	0	0	0	0	0	0	0	972	2	0	12	0	0
TCGA-A8-A092	0	0	78	0	0	0	0	0	0	0	0	2	0	2	0	0	10	4	0	0	0	0	10	0	0	8	0	0	0	0	2	14	4	0	0	8	0	0	0	0	0	0	0	240	4	0	6	0	0
TCGA-A8-A093	0	0	596	0	0	0	0	0	0	0	0	8	0	8	2	6	4	2	0	0	2	0	4	0	0	10	0	0	2	0	6	16	6	0	0	8	0	0	0	0	0	0	0	266	0	0	10	0	0
TCGA-A8-A095	0	0	36	0	0	0	0	0	0	0	0	4	0	0	0	4	16	4	0	0	2	0	6	0	0	6	0	0	0	0	8	6	0	0	0	6	0	0	0	0	0	0	0	182	12	0	16	0	0
TCGA-A8-A097	0	0	1018	0	0	0	0	0	0	0	0	16	0	4	0	14	16	8	0	0	2	0	6	0	0	36	0	0	4	0	12	38	2	0	0	14	0	2	0	0	0	0	0	664	4	0	20	0	0
TCGA-A8-A099	0	0	10	0	0	0	0	0	0	0	0	20	0	0	0	4	8	2	0	0	2	0	0	0	0	8	0	0	0	0	6	2	10	0	0	0	0	2	0	0	2	0	0	170	2	0	2	0	0
TCGA-A8-A09A	0	0	100	0	0	0	0	0	0	0	0	8	0	0	0	2	4	0	0	0	0	0	0	0	0	10	0	0	0	0	4	16	2	0	0	6	0	0	0	0	0	0	0	238	0	0	14	0	0
TCGA-A8-A09B	0	0	78	0	0	0	0	0	0	0	0	16	0	8	2	0	8	10	0	0	0	0	4	0	0	6	0	0	6	0	8	30	0	0	0	6	0	0	0	0	0	0	0	472	0	0	2	0	0
TCGA-A8-A09C	0	0	212	0	0	0	0	0	0	0	0	14	0	2	0	0	2	12	0	0	0	0	10	0	0	14	0	0	4	0	4	30	2	0	0	14	0	0	0	0	0	0	0	348	6	0	12	0	0
TCGA-A8-A09D	0	0	76	0	0	0	0	0	0	0	0	0	0	0	0	0	4	2	0	0	4	0	4	0	0	30	0	0	0	0	10	12	0	0	0	0	0	0	0	0	0	0	0	160	4	0	8	0	0
TCGA-A8-A09E	0	0	50	0	0	0	0	0	0	0	0	16	0	0	0	12	4	0	0	0	0	0	2	0	0	6	0	0	0	0	4	8	2	0	0	2	0	0	0	0	0	2	0	134	0	0	2	0	0
TCGA-A8-A09I	0	0	78	24	0	0	0	4	0	4	28	120	12	0	6	24	94	464	0	0	2	2	58	0	0	38	2	0	0	0	10	108	28	0	0	56	8	18	0	2	2	4	0	2932	146	0	40	0	0
TCGA-A8-A09K	0	0	94	0	0	0	0	0	0	2	0	2	0	4	2	12	2	4	0	0	4	0	10	0	0	50	0	0	0	0	24	22	10	0	0	4	0	0	0	0	2	0	0	276	0	0	10	0	0
TCGA-A8-A09M	0	0	18	0	0	0	0	0	0	2	0	4	0	2	0	6	8	0	0	0	2	0	2	0	0	32	0	0	0	0	8	10	2	0	0	4	0	0	0	0	0	0	0	172	0	0	6	0	0
TCGA-A8-A09N	0	0	112	0	0	0	0	0	0	0	0	2	0	2	0	2	8	0	0	0	2	0	2	0	0	6	0	0	0	0	6	14	0	0	0	6	0	0	0	0	0	0	0	148	2	0	4	0	0
TCGA-A8-A09Q	0	0	196	0	0	0	0	0	0	0	0	0	0	14	0	2	10	6	0	0	4	0	6	0	0	16	0	0	2	0	12	24	4	0	0	2	4	0	0	0	0	0	0	314	0	0	10	0	0
TCGA-A8-A09R	0	0	198	0	0	0	0	0	0	0	0	18	0	6	0	2	6	2	0	0	0	0	6	0	0	18	0	0	0	0	8	4	6	0	0	10	0	0	0	0	0	2	0	400	2	0	4	0	0
TCGA-A8-A09T	0	0	76	0	0	0	0	0	0	0	0	6	0	0	0	0	0	0	0	0	4	0	8	0	0	2	0	0	0	0	0	6	2	0	0	2	0	0	0	0	0	2	0	134	0	0	2	0	0
TCGA-A8-A09V	0	0	234	0	0	0	0	0	0	0	0	6	0	0	0	4	20	20	0	0	0	0	4	0	0	36	0	0	4	0	14	44	4	0	0	16	0	0	0	0	0	2	0	552	0	0	8	0	0
TCGA-A8-A09W	0	0	12	0	0	0	0	0	0	0	0	6	0	0	0	4	6	0	0	0	0	0	6	0	0	10	0	0	2	0	8	8	10	0	0	8	0	0	0	0	0	0	0	212	0	0	10	0	0
TCGA-A8-A09X	2	0	112	0	0	0	0	0	4	0	0	294	2	2	6	16	252	430	0	0	2	2	46	0	0	10	0	0	2	0	14	116	28	0	0	46	2	12	0	2	2	0	0	4962	80	0	18	0	0
TCGA-A8-A0A1	4	0	98	0	0	0	0	0	0	0	0	8	0	2	0	0	2	2	0	2	4	0	12	0	0	4	0	0	6	0	4	16	0	0	0	2	0	0	0	0	0	0	0	146	0	0	6	0	0
TCGA-A8-A0A2	0	0	284	0	0	0	0	0	0	0	0	6	0	0	0	8	6	24	0	0	4	0	10	0	0	30	0	0	2	0	14	54	6	0	0	18	0	0	0	2	0	0	0	482	0	0	16	0	0
TCGA-A8-A0A4	2	0	106	0	0	0	0	0	0	0	0	10	0	4	0	4	10	10	0	2	4	0	4	0	0	10	0	0	2	0	12	20	0	0	0	8	0	2	0	0	0	0	0	492	6	0	4	0	0
TCGA-A8-A0A6	0	0	292	0	0	0	0	0	0	0	0	10	0	0	0	2	4	0	0	0	0	0	4	0	0	18	0	0	0	0	12	18	4	0	0	8	0	0	0	0	0	0	0	166	4	0	12	0	0
TCGA-A8-A0A7	0	0	50	0	0	0	0	0	0	0	0	12	0	0	0	0	6	0	0	0	0	0	6	0	0	14	0	0	2	0	2	10	0	0	0	6	0	0	0	0	0	0	0	166	4	0	10	0	0
TCGA-A8-A0A9	0	0	880	0	0	0	0	0	2	0	0	16	0	0	0	4	16	4	0	0	0	0	6	0	0	16	0	0	0	0	6	14	6	0	0	8	0	0	0	0	0	0	0	402	0	0	8	0	0
TCGA-A8-A0AB	0	0	464	0	0	0	0	0	0	0	0	22	0	2	0	10	12	12	0	0	2	0	12	0	0	24	0	0	2	0	6	44	8	0	0	12	0	0	0	0	2	4	0	650	0	0	10	0	0
TCGA-A8-A0AD	0	0	148	0	0	0	0	0	0	2	0	22	0	2	0	0	2	0	0	0	2	0	0	0	0	8	0	0	0	0	0	16	0	0	0	0	0	0	0	0	0	0	0	138	0	0	6	0	0
TCGA-AC-A23C	0	0	158	0	0	0	0	0	0	0	0	4	0	2	0	12	14	6	0	0	4	0	6	0	0	28	0	2	6	0	20	32	10	0	0	20	0	0	0	0	0	0	0	486	2	0	12	0	0
TCGA-AC-A23E	0	0	102	0	0	0	0	0	0	0	0	8	2	0	2	2	4	4	0	0	10	0	12	0	0	18	0	0	0	0	14	26	4	0	0	6	0	0	0	0	0	2	0	368	0	0	32	0	0
TCGA-AC-A23G	0	0	20	0	0	0	0	0	0	0	0	6	0	0	0	4	6	0	0	0	2	0	0	0	0	4	0	0	0	0	0	4	0	0	0	0	0	0	0	0	0	0	0	76	0	0	2	0	0
TCGA-AC-A2B8	0	0	70	0	0	0	0	0	0	0	0	6	0	8	0	2	8	4	0	0	4	0	14	0	0	12	0	0	2	0	4	36	0	0	0	8	0	0	0	0	0	0	0	300	0	0	8	0	0
TCGA-AC-A2BK	0	0	26	0	0	0	0	0	0	0	0	4	0	0	0	4	12	0	0	0	0	0	0	0	0	18	0	0	0	0	12	10	0	0	0	12	0	0	0	0	0	0	0	134	0	0	6	0	0
TCGA-AC-A2BM	0	0	22	0	0	0	0	0	0	2	0	2	0	0	0	8	2	2	0	0	4	0	2	0	0	22	0	0	2	0	10	14	2	0	0	20	0	0	0	0	0	0	0	324	0	0	6	0	0
TCGA-AC-A2FB	0	0	174	0	0	0	0	0	0	0	0	10	0	2	0	4	10	4	0	0	4	0	10	0	0	6	0	0	0	0	8	20	4	0	0	4	0	0	0	0	2	0	0	534	0	0	8	0	0
TCGA-AC-A2FF	0	0	228	0	0	0	0	0	0	2	0	8	0	0	0	2	14	2	0	0	2	0	12	0	0	20	0	0	6	0	4	32	2	0	0	10	0	0	0	0	0	0	0	444	2	0	18	0	0
TCGA-AC-A2FG	0	0	94	0	0	0	0	0	0	0	0	4	0	10	0	0	12	2	0	0	0	0	14	0	0	8	0	0	0	0	12	26	2	0	0	10	0	0	0	0	0	0	0	362	2	0	20	0	0
TCGA-AC-A2FK	0	0	76	0	0	0	0	0	0	2	0	4	0	2	0	6	6	0	0	0	4	0	4	0	0	14	0	0	4	0	14	8	0	0	0	12	0	0	0	0	0	0	0	290	4	0	10	0	0
TCGA-AC-A2FM	0	0	56	0	0	0	0	0	0	0	0	4	0	0	0	10	4	4	0	0	2	0	8	0	0	14	0	0	0	0	12	18	2	0	0	10	0	0	0	0	0	0	0	656	0	0	16	0	0
TCGA-AC-A2FO	0	2	126	0	0	0	0	0	0	2	0	0	0	0	2	4	2	0	0	0	2	0	14	0	0	20	0	0	2	0	2	20	0	0	0	16	0	2	0	0	0	2	0	784	0	0	12	0	0
TCGA-AC-A2QI	0	0	62	0	0	0	0	0	0	0	0	6	0	2	0	2	2	4	0	0	6	0	4	0	0	18	0	0	6	0	4	14	8	0	0	14	0	0	0	0	0	0	0	322	2	0	14	0	0
TCGA-AC-A2QJ	0	0	20	0	0	0	0	0	0	0	0	12	0	4	0	8	0	0	0	0	4	0	0	0	0	22	0	0	0	0	12	6	0	0	0	12	0	0	0	0	2	0	0	82	6	0	22	0	0
TCGA-AC-A3BB	0	0	18	0	0	0	0	0	0	0	0	8	0	0	0	4	4	0	4	0	2	0	0	0	0	12	0	0	6	0	14	12	4	0	0	12	0	0	0	0	0	2	0	154	2	0	24	0	0
TCGA-AC-A3HN	0	0	76	0	0	0	0	0	0	0	0	12	0	0	0	8	12	8	0	0	10	0	0	0	0	14	0	0	4	0	18	10	0	0	0	12	0	0	0	0	0	0	0	248	4	0	10	0	0
TCGA-AC-A3QP	0	0	52	0	0	0	0	0	0	2	0	6	0	0	0	14	6	2	0	0	2	0	2	0	0	22	0	0	0	0	4	34	0	0	0	6	0	0	0	0	0	0	0	150	0	0	22	0	0
TCGA-AC-A3TN	2	0	56	0	0	0	0	0	0	0	0	4	0	0	0	16	2	2	0	0	6	0	0	0	0	36	0	0	2	0	22	24	4	0	0	14	0	0	0	0	2	0	0	244	6	0	28	0	0
TCGA-AC-A3W5	0	0	20	0	0	0	0	0	0	0	0	14	0	0	0	10	4	2	0	0	0	0	4	0	0	20	0	0	2	0	10	16	2	0	0	14	0	0	0	0	0	0	0	296	0	0	34	0	0
TCGA-AC-A3YI	0	0	20	0	0	0	0	0	2	2	0	16	0	0	0	4	0	0	0	0	0	0	0	0	0	4	0	0	0	0	14	4	2	0	0	8	0	0	0	0	0	0	0	274	2	0	4	0	0
TCGA-AC-A3YJ	0	0	32	0	0	0	0	0	0	0	0	0	0	0	0	0	0	0	0	0	2	0	0	0	0	24	0	0	0	0	0	12	14	0	0	8	0	0	0	0	0	0	0	128	0	0	6	0	0
TCGA-AC-A5XS	0	0	24	0	0	0	0	0	0	2	0	10	0	2	0	6	8	0	0	0	2	0	2	0	0	26	0	0	0	0	14	14	0	0	0	10	0	0	0	0	0	0	0	160	0	0	28	0	0
TCGA-AC-A5XU	0	0	80	0	0	0	0	0	0	0	0	34	0	0	2	6	0	0	0	0	0	0	0	0	0	2	0	0	2	0	14	8	0	0	0	2	0	0	0	0	0	0	0	172	0	0	18	0	0
TCGA-AC-A62V	4	0	40	0	0	0	0	0	0	0	0	6	0	0	0	2	0	4	0	0	0	0	2	0	0	18	0	0	6	0	4	4	0	0	0	12	0	0	0	0	0	0	0	160	0	0	20	0	0
TCGA-AC-A62X	0	0	20	0	0	0	0	0	0	0	0	6	0	0	0	14	0	0	0	0	2	0	0	0	0	22	0	0	4	0	12	12	0	0	0	20	0	0	0	0	0	0	0	220	0	0	10	0	0
TCGA-AC-A62Y	0	0	56	0	0	0	0	0	0	0	0	20	0	0	0	14	2	0	0	0	0	0	0	0	0	30	0	0	0	0	10	12	4	0	0	10	0	0	0	2	0	0	0	142	0	0	28	0	0
TCGA-AC-A6IV	0	0	46	0	0	0	0	0	0	0	0	8	0	2	0	4	4	0	0	0	0	0	6	0	0	12	0	0	0	0	6	18	8	0	0	6	0	0	0	0	0	0	0	168	2	0	14	0	0
TCGA-AC-A6IW	0	0	22	0	0	0	0	0	0	0	0	8	0	0	0	6	4	10	0	0	2	0	2	0	0	16	0	0	0	0	6	2	6	0	0	2	0	0	0	0	0	0	0	170	0	0	8	0	0
TCGA-AC-A6IX	0	0	64	0	0	0	0	0	0	0	0	18	0	0	0	14	14	0	0	0	2	0	2	0	0	10	0	0	2	0	10	18	4	0	0	6	0	0	0	0	0	0	0	370	2	0	20	0	0
TCGA-AC-A6NO	0	0	28	0	0	0	0	0	0	0	0	8	0	2	0	4	10	12	0	0	0	0	2	0	0	16	0	0	0	0	4	10	2	0	0	0	0	0	0	0	0	0	0	220	4	0	4	0	0
TCGA-AC-A7VB	0	0	38	0	0	0	0	0	0	0	0	10	0	2	6	8	6	2	0	0	2	0	0	0	0	22	0	0	0	0	4	2	0	0	0	4	0	0	0	0	0	0	0	192	6	0	8	0	0
TCGA-AC-A7VC	0	0	28	0	0	0	0	0	0	0	0	2	0	0	0	12	2	0	0	0	0	0	0	0	0	12	0	0	4	0	0	0	2	0	0	0	0	0	0	0	0	0	0	98	4	0	8	0	0
TCGA-AC-A8OP	0	0	44	0	0	0	0	0	0	0	0	2	0	0	0	6	4	6	0	0	2	0	0	0	0	10	0	0	2	0	12	16	0	0	0	14	0	0	0	0	0	0	0	160	0	0	14	0	0
TCGA-AC-A8OQ	0	0	18	0	0	0	0	0	0	0	0	4	0	2	0	2	10	0	0	0	4	0	0	0	0	10	0	0	0	0	4	6	2	0	0	0	0	0	0	0	0	0	0	256	0	0	2	0	0
TCGA-AC-A8OR	0	0	14	0	0	0	0	0	0	2	0	0	0	2	0	2	2	0	0	0	2	0	0	0	0	10	0	0	0	0	8	8	0	0	0	2	0	2	0	0	0	0	0	156	0	0	6	0	0
TCGA-AC-A8OS	0	0	40	0	0	0	0	0	0	0	0	2	0	0	0	8	4	0	0	0	0	0	0	0	0	20	0	0	2	0	8	14	6	0	0	6	0	0	0	0	0	0	0	218	0	0	10	0	0
TCGA-AN-A03X	0	0	32	0	0	0	0	0	0	2	0	28	0	0	2	4	4	0	0	0	2	0	0	0	0	14	0	0	6	0	10	0	2	0	0	4	0	0	0	0	0	0	0	174	0	0	2	0	0
TCGA-AN-A03Y	0	0	110	0	0	0	0	0	0	0	0	0	0	0	0	8	6	22	0	0	0	0	4	0	0	18	0	0	2	0	8	36	2	0	0	8	0	0	0	0	0	0	0	230	0	0	6	0	0
TCGA-AN-A041	0	0	246	0	0	0	0	0	0	0	0	6	0	0	0	6	10	4	0	0	4	0	2	0	0	18	0	0	0	0	8	38	10	0	0	8	0	0	0	0	0	0	0	428	0	0	16	0	0
TCGA-AN-A046	0	0	112	0	0	0	0	0	0	0	0	2	0	2	0	8	10	0	0	0	2	0	6	0	0	14	0	0	2	0	2	32	12	0	0	2	0	0	0	0	2	0	0	248	2	0	6	0	0
TCGA-AN-A049	0	0	112	0	0	0	0	0	0	0	0	4	0	0	2	2	2	0	0	0	0	0	0	0	0	12	0	0	0	0	4	4	2	0	0	2	0	0	0	0	0	0	0	174	0	0	0	0	0
TCGA-AN-A04A	0	0	38	0	0	0	0	0	0	0	0	10	0	8	2	10	4	0	0	0	0	0	6	0	0	22	0	0	0	0	14	16	4	0	0	4	0	0	0	0	0	0	0	326	0	0	4	0	0
TCGA-AN-A04C	0	0	94	0	0	0	0	0	0	2	0	2	0	0	0	2	4	0	0	0	0	0	8	0	0	22	0	0	0	0	10	66	0	0	0	6	0	0	0	0	0	0	0	366	0	0	6	0	0
TCGA-AN-A04D	0	0	122	2	4	0	0	0	0	2	2	142	14	0	6	20	124	422	0	0	0	4	56	0	0	30	0	0	2	0	18	94	36	0	0	60	2	16	0	6	2	0	0	1616	50	0	18	0	0
TCGA-AN-A0AJ	0	0	190	0	0	0	0	0	0	2	0	4	0	4	0	0	6	2	0	0	0	0	4	0	0	6	0	0	0	0	8	22	6	0	0	12	0	0	0	0	0	0	0	174	2	0	12	0	0
TCGA-AN-A0AK	0	0	22	0	0	0	0	0	0	0	0	0	0	0	0	2	10	4	0	0	2	0	10	0	0	8	0	0	0	0	2	14	2	0	0	4	0	0	0	0	0	0	0	190	0	0	2	0	0
TCGA-AN-A0AL	0	0	76	0	0	0	0	0	0	0	0	2	0	0	0	8	8	0	0	0	0	0	0	0	0	10	0	0	2	0	4	16	0	0	0	6	0	0	0	0	0	0	0	336	8	0	6	0	0
TCGA-AN-A0AM	0	0	122	0	0	0	0	0	0	0	0	6	0	8	0	0	4	4	0	0	2	0	8	0	0	12	0	0	0	0	2	28	0	0	0	6	0	0	0	0	0	0	0	640	0	0	6	0	0
TCGA-AN-A0AR	0	0	40	0	0	0	0	0	0	2	0	12	0	2	0	4	12	2	0	0	2	0	2	0	0	14	0	0	0	0	4	4	4	0	0	18	0	0	0	0	0	0	0	226	6	0	8	0	0
TCGA-AN-A0AS	0	0	92	0	0	0	0	0	0	0	0	6	0	0	0	4	18	0	0	0	0	0	6	0	0	2	0	0	2	0	2	14	2	0	0	2	0	0	0	0	0	0	0	268	0	0	18	0	0
TCGA-AN-A0AT	0	0	276	0	2	0	0	0	0	0	0	4	0	2	0	6	6	0	0	0	4	0	10	0	0	12	0	0	6	0	6	14	0	0	0	16	0	0	0	0	0	0	0	276	0	0	8	0	0
TCGA-AN-A0FD	0	0	108	0	0	0	0	0	0	0	0	0	0	0	0	0	6	0	0	0	0	0	2	0	0	8	0	0	2	0	4	32	0	0	0	6	0	0	0	0	0	2	0	200	8	0	4	0	0
TCGA-AN-A0FF	0	0	214	0	0	0	0	0	0	0	0	0	0	6	0	12	14	6	0	0	2	0	0	0	0	24	0	0	2	0	2	44	0	0	0	10	0	0	0	0	0	0	0	382	2	0	6	0	0
TCGA-AN-A0FJ	0	0	26	0	0	0	0	0	0	0	0	4	0	0	0	0	4	2	0	0	2	0	6	0	0	4	0	0	0	0	4	12	0	0	0	6	0	0	0	0	0	0	0	180	2	0	8	0	0
TCGA-AN-A0FK	0	0	202	0	0	0	0	0	0	0	0	4	0	4	0	2	4	2	0	0	2	0	4	0	0	10	0	0	2	0	0	26	0	0	0	4	0	0	0	0	0	0	0	284	0	0	6	0	0
TCGA-AN-A0FL	0	0	46	0	0	0	0	0	0	0	0	0	0	0	0	2	8	0	0	0	0	0	0	0	0	8	0	0	2	0	8	54	0	0	0	4	0	0	0	0	0	0	0	216	0	0	8	0	0
TCGA-AN-A0FN	0	0	142	0	0	0	0	0	0	0	0	2	0	0	2	0	4	2	0	0	2	0	10	0	0	10	0	0	0	0	2	26	2	0	0	0	0	0	0	0	0	0	0	452	2	0	30	0	0
TCGA-AN-A0FS	0	0	746	0	0	0	0	0	0	0	0	6	0	2	0	6	14	0	0	0	2	0	2	0	0	14	0	0	4	0	6	46	0	0	0	10	0	0	0	0	0	0	0	344	4	0	8	0	0
TCGA-AN-A0FT	0	0	76	0	0	0	0	0	0	0	0	4	0	0	0	0	2	2	0	0	2	0	8	0	0	22	0	0	2	0	0	52	4	0	0	14	0	0	0	0	0	0	0	282	0	0	2	0	0
TCGA-AN-A0FV	0	0	74	0	0	0	0	0	0	0	0	0	0	2	0	12	2	2	0	0	4	0	8	0	0	10	0	0	0	0	22	18	0	0	0	2	0	0	0	0	2	0	0	326	0	0	12	0	0
TCGA-AN-A0FW	0	0	348	0	0	0	0	0	0	0	0	4	0	0	0	4	8	4	0	0	0	0	6	0	0	18	0	0	0	0	12	32	0	0	0	6	0	0	0	0	0	0	0	396	2	0	12	0	0
TCGA-AN-A0FX	2	0	24	0	0	0	0	0	0	0	0	14	0	2	0	0	10	2	0	0	0	0	0	0	0	10	0	0	0	0	8	20	4	0	0	10	0	0	0	0	0	0	0	214	0	0	6	0	0
TCGA-AN-A0FY	0	0	162	0	0	0	0	0	0	0	0	6	0	2	0	6	10	8	0	0	6	0	2	0	0	12	0	0	2	0	0	24	0	0	0	4	0	0	0	0	2	0	0	460	4	0	10	0	0
TCGA-AN-A0FZ	0	0	156	0	0	0	0	0	0	0	0	2	0	2	2	14	14	0	0	0	0	0	6	0	0	28	0	0	0	0	24	32	0	0	0	10	0	0	0	0	0	0	0	680	0	0	14	0	0
TCGA-AN-A0G0	2	0	96	0	16	0	0	0	0	4	2	148	0	0	2	22	190	776	0	0	0	8	36	0	0	34	0	0	0	0	16	96	38	0	0	40	4	16	0	2	2	0	0	2132	130	0	32	0	0
TCGA-AN-A0XL	0	0	138	0	0	0	0	0	0	0	0	6	0	6	0	8	4	4	0	0	0	0	10	0	0	16	0	0	2	0	4	24	4	0	0	8	0	0	0	0	0	0	0	358	6	0	8	0	0
TCGA-AN-A0XN	0	0	50	0	0	0	0	0	0	0	0	0	0	0	0	2	0	0	0	0	2	0	0	0	0	0	0	0	2	0	4	18	0	0	0	10	0	0	0	0	0	0	0	138	0	0	4	0	0
TCGA-AN-A0XO	0	0	102	0	0	0	0	0	0	0	0	10	0	6	0	10	4	4	0	0	0	0	4	0	0	14	0	0	0	0	16	18	4	0	0	4	0	2	0	0	0	0	0	258	0	0	28	0	0
TCGA-AN-A0XP	0	0	112	0	0	0	0	0	0	0	0	4	0	2	0	4	4	0	0	0	4	0	4	0	0	8	0	0	6	0	14	16	0	0	0	2	0	0	0	0	0	2	0	406	0	0	14	0	0
TCGA-AN-A0XR	0	0	164	0	0	0	0	0	0	0	0	2	0	2	0	4	8	6	0	0	2	0	4	0	0	12	0	0	0	0	6	10	0	0	0	10	0	0	0	2	0	0	0	242	0	0	16	0	0
TCGA-AN-A0XS	0	0	86	0	0	0	0	0	0	0	0	10	0	6	0	2	16	0	0	2	0	0	2	0	0	8	0	0	4	0	8	6	0	0	0	8	0	0	0	0	2	0	0	190	8	0	10	0	0
TCGA-AN-A0XT	0	0	104	0	0	0	0	0	0	0	0	2	0	4	0	4	4	10	0	0	2	0	6	0	0	8	0	2	0	0	0	0	0	0	0	2	0	0	0	0	0	0	0	396	0	0	14	0	0
TCGA-AN-A0XU	0	0	20	0	0	0	0	0	0	0	0	6	0	2	0	2	4	2	0	0	2	0	20	0	0	12	0	0	0	0	4	0	0	0	0	12	0	0	0	0	0	0	0	198	0	0	2	0	0
TCGA-AN-A0XV	0	0	108	0	0	0	0	0	0	0	0	2	0	2	0	8	8	0	0	0	4	0	2	0	0	16	0	0	0	0	16	12	2	0	0	4	0	0	0	0	0	0	0	188	2	0	6	0	0
TCGA-AN-A0XW	0	0	150	0	0	0	0	0	0	0	0	0	0	0	0	6	6	2	0	0	0	0	10	0	0	8	0	0	2	0	4	22	2	0	0	12	0	0	0	0	0	0	0	248	0	0	16	0	0
TCGA-AO-A03L	2	14	126	0	2	0	0	2	10	6	6	218	2	2	2	34	156	442	0	0	14	2	76	0	0	36	0	0	0	0	18	120	28	0	0	56	8	16	0	2	0	0	0	4166	190	0	26	2	0
TCGA-AO-A03M	0	0	86	0	0	0	0	0	0	0	0	4	0	6	2	6	0	0	0	0	0	0	2	0	0	12	0	0	0	0	6	18	4	0	0	8	0	0	0	0	2	0	0	268	2	0	6	0	0
TCGA-AO-A03N	2	4	128	0	0	0	0	0	0	4	0	180	4	0	4	24	110	388	0	0	0	0	46	0	0	12	2	0	0	0	18	84	24	0	0	40	4	14	0	6	2	0	0	2778	124	0	12	0	0
TCGA-AO-A03O	0	0	36	0	0	0	0	0	0	0	0	0	0	0	2	4	4	0	0	0	2	0	0	0	0	26	0	0	0	0	6	2	2	0	0	0	0	0	0	0	0	0	0	182	8	0	0	0	0
TCGA-AO-A03P	0	4	30	0	0	0	0	0	0	0	0	4	0	2	2	6	14	0	0	0	0	0	6	0	2	24	0	0	8	0	12	6	6	0	0	8	0	0	0	0	2	0	0	294	6	0	16	0	0
TCGA-AO-A03R	2	0	42	0	0	0	0	0	0	0	0	20	0	2	0	2	6	0	0	0	4	0	10	0	0	20	0	0	2	0	6	6	2	0	0	6	0	0	0	0	0	0	0	118	0	0	12	0	0
TCGA-AO-A03T	0	0	76	0	0	0	0	0	0	0	0	58	0	10	0	10	8	8	0	0	2	0	4	0	0	14	0	0	2	0	6	36	4	0	0	10	0	0	0	0	0	0	0	250	0	0	10	0	0
TCGA-AO-A03U	0	0	40	0	0	0	0	0	0	0	0	0	0	2	0	2	8	4	0	0	6	0	0	0	0	8	0	0	0	0	6	8	0	0	0	8	0	0	0	0	0	0	0	284	0	0	12	0	0
TCGA-AO-A03V	0	0	56	0	0	0	0	0	0	2	0	2	0	2	0	4	6	2	0	0	0	0	10	0	0	14	0	0	6	0	6	12	2	0	0	4	0	0	0	0	0	0	0	170	0	0	4	0	0
TCGA-AO-A0J2	2	0	166	0	2	0	0	2	2	6	8	182	20	0	12	18	88	586	0	0	4	0	64	0	0	38	0	0	0	0	6	128	72	0	0	48	2	20	0	10	2	0	0	4510	232	2	28	0	0
TCGA-AO-A0J3	0	0	2708	0	0	0	0	0	0	0	0	6	0	44	0	8	14	8	0	0	2	0	6	0	0	30	0	0	2	0	12	42	24	0	0	20	0	0	0	2	0	0	0	486	2	0	12	0	0
TCGA-AO-A0J4	0	0	72	0	0	0	0	0	0	2	0	4	0	0	0	0	14	12	0	0	4	0	18	0	0	30	0	0	0	0	8	14	2	0	0	8	0	0	0	0	0	0	0	658	6	0	10	0	0
TCGA-AO-A0J5	0	0	226	0	0	0	0	0	0	2	0	18	0	6	0	6	10	4	0	0	2	0	6	0	0	8	0	0	6	0	12	20	6	0	0	16	0	2	0	0	0	0	0	398	0	0	14	0	0
TCGA-AO-A0J6	4	0	98	0	2	0	0	2	0	4	0	150	10	0	10	28	140	386	0	0	2	0	54	0	0	14	0	0	0	0	4	60	20	0	0	32	2	12	0	8	0	0	0	2652	84	0	22	0	0
TCGA-AO-A0J7	0	0	70	0	0	0	0	0	0	0	0	0	0	0	0	4	8	2	0	0	0	0	4	0	0	4	0	0	2	0	14	8	4	0	0	10	0	0	0	0	0	2	0	254	4	0	4	0	0
TCGA-AO-A0J8	0	0	268	0	0	0	0	0	0	0	0	26	0	10	0	0	4	2	0	0	0	0	0	0	0	24	0	0	2	0	12	30	12	0	0	16	0	0	0	0	0	0	0	428	0	0	10	0	0
TCGA-AO-A0J9	0	0	44	0	0	0	0	0	0	0	0	70	0	2	0	4	8	2	0	0	6	0	4	0	0	28	0	0	2	0	22	32	8	0	0	14	0	0	0	0	0	0	0	360	6	0	16	0	0
TCGA-AO-A0JA	0	0	120	0	0	0	0	0	0	0	0	2	0	0	2	4	2	4	0	0	0	0	4	0	0	14	0	0	0	0	4	8	2	0	0	4	0	0	0	0	0	0	0	240	2	0	0	0	0
TCGA-AO-A0JB	0	0	12	0	0	0	0	0	0	0	0	0	0	0	0	4	2	0	0	0	6	0	0	0	0	12	0	0	0	0	8	6	0	0	0	2	0	0	0	0	0	0	0	70	0	0	4	0	0
TCGA-AO-A0JC	0	0	54	0	0	0	0	0	0	0	0	10	0	0	2	8	4	0	0	0	0	0	8	0	0	28	0	0	0	0	14	22	0	0	0	10	0	0	0	2	0	2	0	238	0	0	14	0	0
TCGA-AO-A0JD	0	0	102	0	0	0	0	0	0	0	0	10	0	4	0	8	14	0	0	0	6	0	6	0	0	10	0	0	0	0	22	18	0	0	0	12	0	0	0	0	0	0	0	148	0	0	12	0	0
TCGA-AO-A0JE	2	0	44	0	0	0	0	0	0	0	0	2	0	0	0	14	6	6	0	0	2	0	0	0	0	12	0	0	12	0	12	0	0	0	0	4	0	0	0	0	0	0	0	208	2	0	10	0	0
TCGA-AO-A0JF	4	0	34	0	0	0	0	0	0	0	0	16	0	0	4	16	4	6	0	0	2	0	2	0	0	16	0	0	0	0	14	4	4	0	0	14	0	0	0	0	0	0	0	108	10	0	14	0	0
TCGA-AO-A0JG	2	0	574	0	0	0	0	0	0	2	0	0	0	0	0	10	12	18	0	0	4	0	4	0	0	14	0	0	2	0	6	28	6	0	0	16	0	0	0	0	0	0	0	518	0	0	20	0	0
TCGA-AO-A0JI	0	0	212	0	0	0	0	0	0	0	0	4	0	2	0	2	12	0	0	0	2	0	0	0	0	4	0	0	0	0	8	10	2	0	0	8	0	0	0	0	0	0	0	234	2	0	4	0	0
TCGA-AO-A0JJ	0	0	100	0	0	0	0	0	0	2	0	2	0	2	0	0	2	2	0	0	0	0	0	0	0	10	0	0	6	0	4	10	0	0	0	8	0	0	0	0	0	0	0	204	4	0	4	0	0
TCGA-AO-A0JL	0	0	12	0	0	0	0	0	0	0	0	4	0	0	2	4	0	2	0	0	2	0	2	0	0	12	0	0	0	0	2	50	0	0	0	24	0	0	0	0	0	0	0	114	0	0	8	0	0
TCGA-AO-A0JM	0	6	110	0	2	0	0	2	8	0	0	210	8	2	2	36	184	582	0	0	4	2	84	0	0	26	2	0	2	0	16	162	30	0	0	34	6	2	0	28	2	0	0	4746	162	2	26	0	0
TCGA-AO-A124	0	0	30	0	0	0	0	0	0	0	0	0	0	2	0	4	6	2	0	0	4	0	4	0	0	4	0	0	0	0	16	12	0	0	0	6	0	0	0	0	0	0	0	308	0	0	16	0	0
TCGA-AO-A125	0	0	98	0	2	0	0	0	2	2	0	8	0	14	0	4	6	4	0	0	8	0	6	0	0	42	0	0	2	0	10	10	0	0	0	10	0	0	0	0	0	0	0	292	0	0	10	0	0
TCGA-AO-A126	0	0	208	0	0	0	0	0	0	0	0	0	0	4	0	0	2	0	0	0	0	0	4	0	0	16	0	0	4	0	6	52	0	0	0	6	0	2	0	0	0	0	0	206	0	0	18	0	0
TCGA-AO-A128	0	0	120	0	0	0	0	0	0	0	0	2	0	0	0	4	12	0	0	0	2	0	12	0	0	10	0	0	2	0	6	20	2	0	0	6	0	0	0	0	0	0	0	350	0	0	22	0	0
TCGA-AO-A129	0	0	54	0	0	0	0	0	0	0	0	0	0	2	0	4	8	4	0	0	0	0	0	0	0	6	0	0	0	0	10	54	2	0	0	10	0	0	0	0	0	0	0	304	0	0	4	0	0
TCGA-AO-A12A	0	2	166	0	0	0	0	0	0	0	0	8	0	4	0	4	2	2	0	0	6	0	0	0	0	20	0	0	0	0	10	26	4	0	0	8	0	0	0	0	0	0	0	338	0	0	12	0	0
TCGA-AO-A12B	0	0	134	0	0	0	0	0	0	2	0	0	0	0	0	2	0	6	0	0	2	0	4	0	0	16	0	0	0	0	0	26	2	0	0	4	0	0	0	0	0	0	0	178	0	0	6	0	0
TCGA-AO-A12C	0	0	136	0	0	0	0	0	0	2	0	8	0	0	0	0	12	0	0	0	0	0	6	0	0	6	0	0	0	0	0	14	2	0	0	0	0	0	0	0	0	0	0	196	2	0	8	0	0
TCGA-AO-A12D	0	4	86	0	0	0	0	0	0	0	0	0	0	0	0	4	0	4	0	0	0	0	0	0	0	6	0	0	8	0	8	18	4	0	0	4	0	0	0	0	0	0	0	244	0	0	6	0	0
TCGA-AO-A12E	0	0	562	0	0	0	0	0	0	0	0	0	0	2	0	6	6	0	0	0	0	0	6	0	0	10	0	0	0	0	14	18	0	0	0	4	0	0	0	0	0	0	0	272	0	0	8	0	0
TCGA-AO-A12F	0	0	76	0	0	0	0	0	0	0	0	6	0	0	0	12	20	8	0	0	6	0	0	0	0	18	0	0	0	0	20	42	0	0	0	16	0	0	0	0	0	0	0	248	12	0	12	0	0
TCGA-AO-A12G	0	0	62	0	0	0	0	0	0	0	0	6	0	2	0	2	2	4	0	0	0	0	0	0	0	8	0	0	2	0	4	12	0	0	0	6	0	0	0	0	0	0	0	142	0	0	4	0	0
TCGA-AO-A12H	2	0	66	0	0	0	0	0	0	0	0	6	0	4	0	4	10	16	0	0	8	0	22	0	0	26	0	0	0	0	22	28	10	0	0	4	0	0	0	0	2	0	0	200	2	0	10	0	0
TCGA-AO-A1KO	0	0	92	0	0	0	0	0	0	0	0	10	0	2	0	6	6	2	0	0	2	0	10	0	0	14	0	0	2	0	6	24	0	0	0	8	0	0	0	0	0	0	0	326	0	0	20	0	0
TCGA-AO-A1KP	0	0	138	0	0	0	0	0	0	0	0	62	0	6	0	18	16	2	0	0	2	0	8	0	0	26	0	0	2	0	24	40	10	0	0	14	0	2	0	0	0	0	0	434	6	0	32	0	0
TCGA-AO-A1KQ	0	0	84	0	0	0	0	0	0	0	0	0	0	0	0	6	2	0	0	0	4	0	4	0	0	4	0	0	4	0	2	30	0	0	0	6	0	0	0	0	0	0	0	180	2	0	6	0	0
TCGA-AO-A1KR	0	0	38	0	0	0	0	0	0	0	0	2	0	6	0	6	4	0	0	0	4	0	0	0	0	0	0	0	2	0	8	38	0	0	0	8	0	0	0	0	0	0	0	94	0	0	2	0	0
TCGA-AO-A1KS	0	0	584	0	0	0	0	0	0	0	0	12	0	0	0	2	12	0	0	0	2	0	6	0	0	20	0	0	0	0	4	12	10	0	0	14	0	0	0	2	0	0	0	316	6	0	8	0	0
TCGA-AO-A1KT	0	0	730	0	0	0	0	0	0	0	0	2	0	0	0	10	2	6	0	0	2	0	6	0	0	28	0	0	0	0	22	36	0	0	0	20	0	0	0	0	2	0	0	344	0	0	8	0	0
TCGA-AQ-A04H	0	0	474	0	0	0	0	0	0	0	0	0	0	2	0	4	10	0	0	0	2	0	0	0	0	20	0	0	0	0	6	44	0	0	0	4	0	0	0	0	0	0	0	454	2	0	14	0	0
TCGA-AQ-A04J	4	4	158	0	0	0	0	0	4	2	10	230	12	0	6	26	216	634	0	0	6	0	52	0	0	44	2	0	2	0	12	92	44	0	0	72	2	8	0	6	0	2	0	4344	216	0	22	0	0
TCGA-AQ-A04L	0	0	118	0	0	0	0	0	0	0	0	16	0	2	0	6	8	0	0	0	4	0	4	0	0	22	0	0	8	0	20	10	0	0	0	6	0	0	0	0	0	0	0	214	0	0	6	0	0
TCGA-AQ-A0Y5	0	0	150	0	0	0	0	0	0	0	0	2	0	0	0	8	14	2	0	0	2	0	32	0	0	14	0	0	0	0	6	10	2	0	0	12	0	0	0	0	0	0	0	202	2	0	6	0	0
TCGA-AQ-A1H2	0	0	300	0	0	0	0	0	0	0	0	8	0	0	0	4	0	0	0	0	2	0	8	0	0	18	0	0	4	0	6	6	12	0	0	6	0	0	0	0	0	0	0	218	2	0	8	0	0
TCGA-AQ-A1H3	0	0	264	0	0	0	0	0	0	0	0	8	0	0	0	10	4	4	0	0	6	0	4	0	0	16	0	0	0	0	12	48	0	0	0	8	0	0	0	0	0	0	0	374	2	0	26	0	0
TCGA-AQ-A54N	0	0	8	0	0	0	0	0	0	0	0	18	0	0	0	14	0	0	0	0	2	0	0	0	0	8	0	0	0	0	14	12	0	0	0	10	0	2	0	0	0	0	0	56	0	0	18	0	0
TCGA-AQ-A54O	0	0	24	0	0	0	0	0	0	0	0	0	0	0	0	2	0	0	0	0	0	0	0	0	0	18	0	0	0	0	12	12	2	0	0	16	0	0	0	0	0	0	0	54	0	0	14	0	0
TCGA-AQ-A7U7	0	0	40	0	0	0	0	0	0	2	0	4	0	0	0	10	6	0	0	0	2	0	0	0	0	12	0	0	2	0	2	8	2	0	0	8	0	0	0	0	0	0	0	212	2	0	16	0	0
TCGA-AR-A0TP	0	0	30	0	0	2	0	0	0	0	0	6	0	2	0	2	12	4	0	0	0	0	2	0	0	14	0	0	2	0	18	24	2	0	0	14	0	0	0	0	0	0	0	242	0	0	8	0	0
TCGA-AR-A0TQ	0	0	238	0	0	0	0	0	0	0	0	8	0	2	0	2	6	6	0	0	2	0	6	0	0	40	0	0	2	0	6	20	2	0	0	8	0	0	0	0	0	0	0	398	0	0	10	0	0
TCGA-AR-A0TR	0	0	106	0	2	0	0	0	0	0	0	2	0	2	0	6	4	6	0	0	4	0	4	0	0	18	0	0	0	0	6	32	6	0	0	4	0	0	0	0	0	0	0	470	2	0	6	0	0
TCGA-AR-A0TS	0	0	30	0	0	0	0	0	0	0	0	2	0	0	0	12	2	8	0	0	2	0	10	0	0	10	0	0	0	0	10	12	4	0	0	4	0	0	0	0	2	0	0	308	0	0	10	0	0
TCGA-AR-A0TT	0	0	34	0	0	0	0	0	0	0	0	2	0	0	0	0	6	4	0	0	0	0	4	0	0	2	0	0	0	0	4	16	2	0	0	6	0	0	0	0	0	0	0	196	0	0	4	0	0
TCGA-AR-A0TU	0	0	26	0	0	0	0	0	0	0	0	2	0	2	0	2	2	0	0	0	8	0	16	0	0	20	0	0	2	0	2	34	0	0	0	8	0	0	0	0	0	0	0	268	0	0	8	0	4
TCGA-AR-A0TV	2	0	336	0	0	0	0	0	0	0	0	28	0	2	0	4	0	10	0	0	2	0	10	0	0	10	0	0	0	0	20	6	0	0	0	10	0	0	0	0	0	0	0	228	4	0	10	0	0
TCGA-AR-A0TW	0	0	58	0	0	0	0	0	0	0	0	6	0	0	0	2	6	0	0	0	2	0	6	0	0	12	0	0	0	0	16	10	4	0	0	8	0	0	0	0	0	0	0	142	0	0	2	0	0
TCGA-AR-A0TX	0	0	112	0	0	0	0	0	0	2	0	8	0	2	0	6	4	0	0	0	4	0	4	0	0	16	0	0	2	0	14	18	2	0	0	18	0	0	0	0	0	0	0	270	0	0	12	0	0
TCGA-AR-A0TY	0	0	212	0	0	0	0	0	0	0	0	0	0	10	0	8	4	0	0	0	0	0	6	0	0	6	0	0	0	0	10	24	2	0	0	2	0	0	0	0	0	0	0	220	0	0	12	0	0
TCGA-AR-A0TZ	0	0	594	0	0	0	0	0	0	0	0	4	0	2	0	20	22	16	0	0	4	0	4	0	0	22	0	0	8	0	32	34	6	0	0	28	0	0	0	0	0	0	0	410	8	0	14	0	0
TCGA-AR-A0U0	0	0	68	0	0	0	0	0	0	2	0	8	0	0	0	2	2	0	0	0	0	0	4	0	0	2	0	0	0	0	4	4	0	0	0	6	0	0	0	0	0	0	0	150	6	0	6	0	0
TCGA-AR-A0U2	0	0	422	0	0	0	0	0	0	0	0	2	0	0	0	8	2	4	0	0	0	0	6	0	0	14	0	0	0	0	10	12	2	0	0	10	0	2	0	0	0	0	0	220	2	0	14	0	0
TCGA-AR-A0U3	0	4	276	0	0	0	0	0	0	0	0	2	0	2	0	2	4	0	0	0	0	0	4	0	0	0	0	0	2	0	6	18	0	0	0	4	0	0	0	0	0	0	0	268	2	0	6	0	0
TCGA-AR-A0U4	0	0	50	0	0	0	0	0	0	0	0	6	0	0	0	2	4	2	0	0	2	0	4	0	0	12	0	0	0	0	2	6	2	0	0	2	0	0	0	0	0	0	0	118	0	0	4	0	0
TCGA-AR-A1AH	0	0	82	0	0	0	0	0	0	2	0	6	0	2	0	4	12	2	0	0	0	0	4	0	0	30	0	0	0	0	10	100	0	0	0	16	0	0	0	0	0	0	0	230	0	0	10	0	0
TCGA-AR-A1AI	0	0	32	0	0	0	0	0	0	2	0	2	0	0	0	12	2	0	0	0	2	0	8	2	0	26	0	0	0	0	10	18	0	0	0	8	0	0	0	0	2	0	0	232	0	0	6	0	0
TCGA-AR-A1AJ	0	0	100	0	2	0	0	0	0	0	0	6	0	0	0	6	4	0	0	0	2	0	20	0	0	20	0	0	0	0	6	14	0	0	0	16	0	0	0	0	2	0	0	206	0	0	14	0	0
TCGA-AR-A1AK	0	0	258	0	0	0	0	0	0	2	0	8	0	0	0	6	4	6	0	0	0	0	2	0	0	6	0	0	0	0	10	4	2	0	0	6	0	0	0	0	0	0	0	248	2	0	6	0	0
TCGA-AR-A1AL	0	0	118	0	0	0	0	0	0	0	0	6	0	2	0	8	10	2	0	0	0	0	6	0	0	10	0	0	0	0	4	18	0	0	0	8	0	0	0	0	0	0	0	350	0	0	22	0	0
TCGA-AR-A1AM	0	0	34	0	0	0	0	0	0	0	0	4	0	0	0	14	4	2	0	0	8	0	0	0	0	28	0	0	0	0	18	12	8	0	0	18	0	0	0	0	0	0	0	290	2	0	30	0	0
TCGA-AR-A1AN	0	0	172	0	2	0	0	0	0	0	0	6	0	2	0	2	12	0	0	0	8	0	2	0	0	8	0	0	2	0	4	30	0	0	0	6	0	0	0	2	0	0	0	208	0	0	12	0	0
TCGA-AR-A1AO	0	0	62	0	0	0	0	0	0	0	0	6	0	0	0	4	2	0	0	0	2	0	10	0	0	0	0	0	0	0	6	8	0	0	0	6	0	0	0	0	0	0	0	268	10	0	10	0	0
TCGA-AR-A1AP	0	0	128	0	0	0	0	0	0	0	0	6	0	4	2	10	2	0	0	0	10	0	2	0	0	12	0	0	2	0	14	8	0	0	0	2	0	0	0	0	2	0	0	250	2	0	10	0	0
TCGA-AR-A1AQ	0	0	32	0	0	0	0	0	0	0	0	2	0	2	0	4	10	0	0	0	0	0	22	0	0	6	0	0	2	0	4	22	2	0	0	6	0	0	0	0	0	0	0	176	0	0	4	0	0
TCGA-AR-A1AR	2	0	240	0	0	0	0	0	0	2	0	0	0	0	0	6	12	0	0	0	4	0	4	0	0	16	0	0	4	0	4	26	0	0	0	6	0	0	0	0	0	0	0	254	2	0	12	0	0
TCGA-AR-A1AS	0	0	82	0	0	0	0	0	0	0	0	0	0	4	0	2	6	0	0	0	4	0	2	0	0	12	0	0	2	0	10	20	0	0	0	4	0	0	0	0	0	0	0	154	0	0	12	0	0
TCGA-AR-A1AT	2	0	70	0	0	0	0	0	0	0	0	14	0	2	0	6	0	2	0	0	0	0	10	0	0	8	0	0	0	0	8	4	2	0	0	0	0	0	0	0	2	0	0	116	2	0	4	0	0
TCGA-AR-A1AU	0	2	146	0	0	0	0	0	0	2	0	4	0	2	0	4	6	4	0	0	0	0	6	0	0	20	0	0	2	0	4	14	0	0	0	12	0	0	0	0	0	0	0	240	0	0	12	0	0
TCGA-AR-A1AV	0	0	474	0	0	0	0	0	0	0	0	12	0	0	0	4	4	8	0	0	4	0	0	0	0	12	0	0	8	0	8	18	4	0	0	8	0	0	0	0	0	0	0	306	0	0	16	0	0
TCGA-AR-A1AW	0	0	44	0	0	0	0	0	0	0	0	2	0	4	0	16	14	2	0	0	0	0	6	0	0	20	0	0	2	0	8	14	2	0	0	8	0	0	0	2	0	0	0	398	2	0	12	0	0
TCGA-AR-A1AX	0	0	44	0	0	0	0	0	0	0	0	30	0	2	0	4	10	4	0	0	2	0	24	0	0	20	0	0	2	0	4	18	2	0	0	6	0	0	0	0	0	0	0	360	0	0	20	0	0
TCGA-AR-A1AY	0	0	78	0	0	0	0	0	0	0	0	12	0	4	0	4	8	0	0	0	8	0	20	0	0	8	0	0	0	0	6	30	2	0	0	14	0	0	0	0	0	0	0	320	4	0	18	0	0
TCGA-AR-A24H	0	0	32	0	0	0	0	0	0	0	0	2	0	2	2	6	14	12	0	0	6	0	6	0	0	28	0	0	0	0	4	18	2	0	0	8	0	0	0	0	0	0	0	398	2	0	10	0	0
TCGA-AR-A24K	0	0	428	0	0	0	0	0	0	4	0	12	0	2	0	6	8	8	0	0	2	0	16	0	0	26	0	0	2	0	14	20	2	0	0	14	0	0	0	2	0	0	0	306	2	0	12	0	0
TCGA-AR-A24L	0	0	870	0	0	0	0	0	0	0	0	20	0	2	0	8	6	2	0	0	6	0	8	0	0	34	0	0	2	0	40	24	0	0	0	20	0	0	0	2	0	0	0	468	2	0	18	0	0
TCGA-AR-A24M	0	0	198	0	0	0	0	0	0	2	0	0	0	0	0	6	10	0	0	0	4	0	2	0	0	50	0	0	4	0	10	30	0	0	0	10	0	0	0	0	2	0	0	370	0	0	22	0	0
TCGA-AR-A24N	2	0	186	0	0	0	0	0	0	0	0	6	0	4	2	10	4	4	0	0	2	0	8	0	0	24	0	0	0	0	10	24	0	0	0	16	0	0	0	0	0	0	0	396	2	0	20	0	0
TCGA-AR-A24O	0	0	114	0	0	0	0	0	0	0	0	12	0	0	0	14	6	6	0	0	0	0	8	0	0	38	0	0	6	0	6	24	6	0	0	6	0	2	0	0	0	0	0	354	0	0	16	0	0
TCGA-AR-A24P	0	0	532	0	0	0	0	0	0	0	0	14	0	0	0	8	2	10	0	0	0	0	6	0	0	34	0	0	0	0	12	30	8	0	0	2	0	0	0	0	0	0	0	386	4	0	22	0	0
TCGA-AR-A24Q	0	0	156	0	0	0	0	0	0	0	0	4	0	0	0	8	12	6	0	0	12	0	0	0	0	10	0	0	4	0	14	62	6	0	0	14	0	0	0	0	0	0	0	196	0	0	18	0	0
TCGA-AR-A24R	0	0	428	0	2	0	0	0	0	0	0	4	0	2	0	10	12	0	0	0	0	0	2	0	0	28	0	0	4	0	26	40	0	0	0	12	0	0	0	0	0	2	0	286	0	0	6	0	0
TCGA-AR-A24S	0	0	142	0	0	0	0	0	0	2	0	2	0	4	0	8	6	8	0	0	2	0	4	0	0	12	0	0	2	0	6	22	16	0	0	12	0	0	0	0	0	0	0	464	8	0	12	0	0
TCGA-AR-A24T	0	0	162	0	0	0	0	0	0	0	0	2	0	0	0	6	6	0	0	0	8	0	2	0	0	12	0	0	2	0	18	30	0	0	0	6	0	0	0	0	0	0	0	330	2	0	8	0	0
TCGA-AR-A24U	0	0	40	0	0	0	0	0	0	0	0	32	0	0	0	12	10	0	0	0	6	0	6	0	0	20	0	0	0	0	6	24	2	0	0	6	0	0	0	0	0	0	0	498	6	0	8	0	0
TCGA-AR-A24V	0	0	484	0	0	0	0	0	0	0	0	14	0	2	0	16	4	2	0	0	4	0	0	0	0	12	0	0	0	0	6	12	2	0	0	16	0	0	0	2	0	0	2	320	0	0	10	0	0
TCGA-AR-A24W	0	0	182	0	0	0	0	0	0	0	0	10	0	4	0	16	10	2	0	0	2	0	10	0	0	22	0	0	2	0	10	12	0	0	0	6	0	0	0	0	0	0	0	248	2	0	4	0	0
TCGA-AR-A24X	0	0	88	0	0	0	0	0	0	0	0	2	0	2	0	4	6	0	0	0	2	0	0	0	0	14	0	0	0	0	8	8	0	0	0	2	0	0	0	0	0	0	0	148	0	0	10	0	0
TCGA-AR-A24Z	4	0	128	0	2	0	0	0	4	0	8	142	2	0	6	38	202	446	0	0	0	4	16	0	0	30	0	0	2	0	10	66	18	0	0	38	0	4	0	0	0	0	0	2890	124	0	22	0	0
TCGA-AR-A250	0	0	326	0	0	0	0	0	0	0	0	12	0	6	0	6	8	8	0	0	4	0	8	0	0	26	0	0	6	0	12	28	0	0	0	20	0	0	0	0	0	0	0	432	12	0	4	0	0
TCGA-AR-A251	0	0	70	0	0	0	0	0	0	0	0	4	0	2	2	6	18	2	0	0	2	0	20	0	0	26	0	0	2	0	4	26	2	0	0	14	2	0	0	0	0	4	0	406	4	0	16	0	0
TCGA-AR-A252	0	0	188	0	0	0	0	0	0	0	0	6	0	0	0	10	14	6	0	0	0	0	0	0	0	30	0	0	2	0	8	40	4	0	0	12	0	0	0	0	0	0	0	354	0	0	14	0	0
TCGA-AR-A254	0	0	248	0	0	0	0	0	0	0	0	24	0	2	2	10	6	4	0	0	2	0	24	0	0	16	0	0	0	0	10	4	0	0	0	8	0	0	0	0	0	2	0	352	0	0	12	0	0
TCGA-AR-A255	0	0	162	0	0	0	0	0	0	0	0	4	0	0	0	8	8	0	0	0	6	0	0	0	0	16	0	0	2	0	10	16	4	0	0	6	0	0	0	2	0	0	0	344	2	0	6	0	0
TCGA-AR-A256	14	0	100	12	4	0	0	0	2	2	6	176	2	0	4	24	178	704	4	0	10	0	52	0	0	32	0	0	0	0	8	60	24	0	0	56	0	12	0	0	0	0	0	2736	120	0	26	0	0
TCGA-AR-A2LE	0	0	190	0	0	0	0	0	0	0	0	6	0	4	0	10	10	2	0	0	2	0	2	0	0	20	0	0	2	0	6	2	2	0	0	4	0	0	0	0	0	0	0	242	0	0	10	0	0
TCGA-AR-A2LH	0	0	18	0	0	0	0	0	0	0	0	6	0	2	0	2	8	0	0	0	0	0	16	0	0	8	0	0	0	0	2	12	0	0	0	4	0	0	0	0	0	0	0	122	0	0	8	0	0
TCGA-AR-A2LJ	0	0	92	0	0	0	0	0	0	0	0	0	0	0	0	4	2	2	0	0	6	0	0	0	0	12	0	0	0	0	16	16	4	0	0	14	0	0	0	0	0	0	0	132	0	0	38	0	0
TCGA-AR-A2LK	2	0	126	0	0	0	0	0	2	2	2	240	6	0	0	16	256	382	0	0	8	0	24	0	0	8	0	0	0	0	8	32	8	0	0	20	2	2	0	2	0	0	0	2328	74	0	16	0	0
TCGA-AR-A2LL	0	0	10	0	0	0	0	0	0	0	0	8	0	2	0	14	4	4	0	0	8	0	4	0	0	18	0	0	4	0	12	18	2	0	0	10	0	0	0	0	0	0	0	316	0	0	8	0	0
TCGA-AR-A2LM	0	0	108	0	0	0	0	0	0	0	0	20	0	2	0	8	10	2	0	0	0	0	10	0	0	14	0	0	6	0	22	34	0	0	0	2	0	0	0	0	0	0	0	488	8	0	28	0	0
TCGA-AR-A2LN	0	0	42	0	0	0	0	0	0	0	0	2	0	2	0	2	2	2	0	0	2	0	6	0	0	14	0	0	2	0	2	8	2	0	0	8	0	0	0	2	0	0	0	164	0	0	8	0	0
TCGA-AR-A2LO	2	0	74	0	0	0	0	0	0	0	0	0	0	2	0	6	4	4	0	0	2	0	4	0	0	8	0	0	0	0	2	18	0	0	0	6	0	0	0	0	0	0	0	176	2	0	14	0	0
TCGA-AR-A2LQ	0	0	46	0	0	0	0	0	0	0	0	10	0	4	0	6	6	2	0	0	0	0	12	0	0	6	0	0	0	0	2	10	0	0	0	6	0	0	0	2	0	0	0	216	8	0	4	0	0
TCGA-AR-A2LR	0	0	42	0	0	0	0	0	0	0	0	0	0	4	0	2	38	6	0	0	0	0	2	0	0	22	0	0	2	0	10	16	0	0	0	10	0	0	0	0	0	0	0	216	0	0	0	0	0
TCGA-AR-A5QM	0	0	40	0	0	0	0	0	0	0	0	10	0	0	0	8	4	0	0	0	0	0	0	0	0	8	0	0	2	0	6	2	0	0	0	6	0	0	0	0	0	0	0	136	0	0	8	0	0
TCGA-AR-A5QN	0	0	54	0	0	0	0	0	0	2	0	2	0	2	0	2	6	0	0	0	0	0	0	0	0	8	0	0	0	0	8	24	4	0	0	6	0	0	0	0	0	0	0	216	8	0	38	0	0
TCGA-AR-A5QP	0	0	24	0	0	0	0	0	0	0	0	6	0	2	0	4	8	0	0	0	0	0	2	0	0	4	0	0	4	0	6	12	2	0	0	8	0	0	0	0	0	0	0	168	0	0	12	0	0
TCGA-AR-A5QQ	2	0	30	0	0	0	0	0	0	0	0	6	0	0	0	2	0	0	0	0	0	0	0	0	0	20	0	0	0	0	4	6	2	0	0	4	0	0	0	0	0	0	0	90	8	0	18	0	0
TCGA-B6-A0I1	6	0	124	0	2	0	0	0	0	4	4	124	4	0	4	18	428	512	0	0	2	0	24	0	0	38	2	0	0	0	6	98	20	0	0	40	2	8	0	14	4	0	0	1798	54	0	14	0	0
TCGA-B6-A0I2	2	0	236	0	20	0	0	0	0	2	6	262	20	0	12	32	504	756	0	0	10	0	74	0	0	30	0	0	2	0	24	178	36	2	0	40	6	6	0	14	0	0	0	7632	244	0	38	0	0
TCGA-B6-A0I5	0	0	70	0	0	0	0	0	0	0	0	16	0	0	0	8	2	0	0	0	0	0	6	0	0	10	0	0	0	0	6	38	0	0	0	0	0	0	0	0	0	0	0	178	0	0	2	0	0
TCGA-B6-A0I6	0	0	14	0	0	0	0	0	0	0	0	4	0	2	2	6	0	4	0	0	10	0	0	0	0	16	0	0	2	0	8	16	0	0	0	12	0	2	0	0	0	0	0	250	8	0	4	0	0
TCGA-B6-A0I8	0	0	218	0	0	0	0	0	0	0	0	4	0	2	0	6	4	0	0	0	2	0	6	0	0	22	0	0	0	0	10	8	0	0	0	8	0	0	0	0	0	0	0	556	0	0	8	0	0
TCGA-B6-A0I9	0	0	96	0	0	0	0	0	0	0	0	8	0	14	0	4	10	0	0	0	0	0	4	0	0	22	0	0	0	0	8	10	6	0	0	10	0	0	0	0	0	0	0	600	2	0	8	0	0
TCGA-B6-A0IA	0	0	214	0	0	0	0	0	0	4	0	32	2	0	0	4	4	4	0	0	4	0	2	0	0	20	0	0	0	0	16	6	0	0	0	6	0	0	0	0	2	0	0	266	4	0	14	0	0
TCGA-B6-A0IB	0	0	220	0	0	0	0	0	0	0	0	6	0	2	0	6	4	4	0	0	2	0	4	0	0	26	0	0	2	0	10	72	0	0	0	6	0	0	0	0	0	0	0	248	0	0	20	0	0
TCGA-B6-A0IE	2	0	130	0	0	0	0	0	0	0	0	0	0	2	0	4	0	8	0	0	4	0	0	0	0	30	0	0	4	0	0	10	0	0	0	10	0	0	0	0	0	0	0	218	0	0	6	0	0
TCGA-B6-A0IG	0	0	186	0	0	0	0	0	0	2	0	0	0	2	0	10	12	4	0	0	2	0	0	0	0	12	0	0	0	0	10	30	0	0	0	12	0	0	0	0	0	0	0	326	4	0	16	0	0
TCGA-B6-A0IH	0	0	52	0	0	0	0	0	0	2	0	4	0	6	0	2	14	0	0	0	2	0	4	0	0	2	0	0	0	0	10	24	0	0	0	8	0	0	0	0	0	0	0	182	4	0	6	0	0
TCGA-B6-A0IJ	0	0	162	0	0	0	0	0	0	0	0	10	0	8	0	2	4	2	0	0	0	0	0	0	0	22	0	0	2	0	10	6	0	0	0	8	0	0	0	0	0	0	0	354	8	0	6	0	0
TCGA-B6-A0IK	0	0	48	0	0	0	0	0	0	0	0	8	0	0	0	6	2	4	0	0	0	0	0	0	0	16	0	0	0	0	18	10	0	0	0	2	0	0	0	0	0	0	0	118	0	0	26	0	0
TCGA-B6-A0IM	0	0	44	0	0	0	0	0	0	0	0	10	0	0	0	8	10	6	0	0	10	0	4	0	0	34	0	0	24	0	12	8	2	0	0	16	0	0	0	0	0	0	2	616	2	0	12	0	0
TCGA-B6-A0IN	0	0	54	0	0	0	0	0	0	0	0	8	0	2	0	16	2	2	0	0	4	0	8	0	0	48	0	0	2	0	22	26	2	0	0	6	0	0	0	0	0	0	0	242	2	0	16	0	0
TCGA-B6-A0IO	0	0	402	0	0	0	0	0	0	0	0	6	0	6	0	12	6	2	0	0	4	0	8	0	0	30	0	0	6	0	16	40	4	0	0	16	0	0	0	0	2	0	0	418	4	0	18	0	0
TCGA-B6-A0IP	2	0	722	0	0	0	0	0	0	0	0	6	0	0	0	10	12	2	0	0	6	0	16	0	0	40	0	0	2	0	24	42	2	0	0	0	0	0	0	0	0	2	0	394	4	0	34	0	0
TCGA-B6-A0IQ	6	2	222	0	12	0	0	2	24	2	10	304	32	4	4	28	256	640	0	0	12	0	104	0	0	34	0	0	4	0	22	286	16	0	0	44	8	2	0	8	4	0	0	9006	176	0	16	0	0
TCGA-B6-A0RE	2	0	46	0	4	0	0	0	0	0	2	106	4	0	2	16	98	386	0	0	0	0	14	0	0	8	0	0	2	0	6	60	10	0	0	16	4	0	0	4	2	0	0	2010	168	0	8	0	0
TCGA-B6-A0RG	0	0	138	0	0	0	0	0	0	0	0	4	0	0	2	2	8	0	0	0	4	0	2	0	0	16	0	0	0	0	6	12	2	0	0	6	0	0	0	0	0	2	0	144	2	0	6	0	0
TCGA-B6-A0RH	0	0	110	0	0	0	0	0	0	0	0	2	0	2	0	2	6	0	0	0	2	0	18	0	0	14	0	0	2	0	4	30	0	0	0	12	0	0	0	2	0	4	0	206	6	0	20	0	0
TCGA-B6-A0RI	0	0	58	0	0	0	0	0	0	0	0	12	0	0	2	10	18	0	0	0	0	0	4	0	0	14	0	0	0	0	8	20	0	0	0	12	0	0	0	0	2	0	0	258	0	0	14	0	0
TCGA-B6-A0RL	0	0	1760	0	0	0	0	0	0	0	0	4	0	0	0	10	14	10	0	0	0	0	18	0	0	18	0	0	2	0	14	28	0	0	0	8	0	0	0	0	0	0	0	316	4	0	6	0	0
TCGA-B6-A0RM	0	0	174	0	0	0	0	0	0	0	0	10	0	0	0	0	8	4	0	0	2	0	2	0	0	26	0	0	0	0	8	8	2	0	0	12	0	0	0	0	0	0	0	222	4	0	6	0	0
TCGA-B6-A0RN	0	0	70	14	0	0	0	0	0	0	0	4	0	4	0	2	2	0	0	0	2	0	8	0	0	10	0	0	10	0	10	30	0	0	0	6	0	0	0	0	0	0	0	248	4	0	6	0	0
TCGA-B6-A0RO	0	0	132	0	2	0	0	0	0	0	0	2	0	0	0	2	2	0	0	0	4	0	6	0	0	10	0	0	0	0	8	32	0	0	0	8	0	0	0	0	0	0	0	244	6	0	6	0	0
TCGA-B6-A0RP	0	0	64	0	0	0	0	0	0	0	0	6	2	2	0	8	4	10	0	0	6	0	0	0	0	16	0	0	4	0	6	32	4	0	0	10	0	0	0	0	0	0	0	232	2	0	26	0	0
TCGA-B6-A0RQ	0	0	70	0	0	0	0	0	0	0	0	0	0	0	0	4	8	0	0	0	4	0	8	0	0	24	0	0	0	0	12	10	0	0	0	4	0	0	0	0	0	0	0	284	0	0	20	0	0
TCGA-B6-A0RS	0	0	228	0	0	0	0	0	0	0	0	44	0	0	0	2	6	2	0	0	2	0	2	0	0	20	0	0	2	0	16	38	2	0	0	8	0	0	0	0	0	0	0	344	12	0	10	0	0
TCGA-B6-A0RT	0	0	54	0	0	0	0	0	0	0	0	12	0	2	0	4	0	2	0	0	6	0	4	0	0	12	0	0	0	0	10	16	0	0	0	16	0	0	0	0	0	0	0	270	0	0	10	0	0
TCGA-B6-A0RU	4	0	20	0	0	0	0	0	0	0	0	0	0	4	0	0	4	10	0	0	6	0	12	0	0	2	0	0	0	0	2	10	2	0	0	4	0	0	0	0	0	0	0	206	4	0	4	0	0
TCGA-B6-A0RV	2	0	20	0	0	0	0	0	0	0	0	2	0	0	0	2	4	2	0	0	0	0	6	0	0	10	0	0	0	0	6	28	2	0	0	6	0	0	0	0	0	0	0	214	8	0	6	0	0
TCGA-B6-A0WS	0	0	24	0	0	0	0	0	0	0	0	6	0	2	0	0	8	6	0	0	2	0	0	0	0	8	0	0	10	0	4	8	0	0	0	4	0	0	0	0	0	0	0	304	0	0	8	0	0
TCGA-B6-A0WT	0	0	70	0	0	0	0	0	0	0	0	10	0	4	0	6	2	0	0	0	0	0	0	0	0	8	0	0	2	0	6	12	0	0	0	6	2	2	0	0	0	0	0	146	0	0	2	0	0
TCGA-B6-A0WV	0	0	96	0	0	0	0	0	0	0	0	4	0	4	0	2	4	0	0	0	2	0	2	0	0	0	0	0	2	0	10	8	0	0	0	4	0	0	0	0	0	0	0	198	0	0	10	0	0
TCGA-B6-A0WW	0	0	90	0	0	0	0	0	0	0	0	12	0	2	0	2	6	0	0	0	4	0	2	0	0	16	0	0	0	0	10	0	0	0	0	8	0	0	0	0	0	0	0	194	0	0	8	0	0
TCGA-B6-A0WX	0	0	32	0	0	0	0	0	0	0	0	8	0	2	0	2	10	0	0	0	8	0	0	0	0	12	0	0	2	0	8	8	4	0	0	6	0	0	0	0	0	0	0	268	0	0	2	0	0
TCGA-B6-A0WY	0	0	120	0	0	0	0	0	0	0	0	2	0	0	0	4	6	0	0	0	4	0	4	0	0	16	0	0	2	2	10	22	4	0	0	4	0	0	0	0	0	0	0	258	2	0	4	0	0
TCGA-B6-A0WZ	0	0	118	0	0	0	0	0	0	0	0	30	0	2	0	6	2	0	0	0	4	0	0	0	0	6	0	0	2	0	8	26	2	0	0	4	0	0	0	0	0	0	0	174	8	0	6	0	0
TCGA-B6-A0X0	0	0	34	0	0	0	0	0	0	0	0	2	0	2	2	4	6	0	0	0	4	0	2	0	0	4	0	0	0	0	2	10	2	0	0	0	0	0	0	0	0	0	0	156	0	0	2	0	0
TCGA-B6-A0X1	0	0	56	0	0	0	0	0	0	0	0	0	0	0	0	0	2	0	0	0	2	0	8	0	0	2	0	0	0	0	8	0	2	0	0	2	0	0	0	0	0	0	0	108	2	0	2	0	0
TCGA-B6-A0X4	0	0	44	0	0	0	0	0	0	0	0	6	0	0	0	30	18	8	0	0	6	0	0	0	0	18	0	0	0	0	26	6	4	0	0	18	0	8	0	0	0	0	0	90	6	0	24	0	0
TCGA-B6-A0X5	4	0	158	0	6	0	0	0	6	8	0	280	2	0	6	34	158	514	0	0	10	0	40	0	0	38	2	0	2	0	22	82	52	0	0	72	2	10	0	8	2	0	2	2278	114	0	36	0	0
TCGA-B6-A0X7	2	0	112	0	0	0	0	0	0	0	0	4	0	6	0	8	8	0	0	0	2	0	12	0	0	16	0	0	0	0	20	10	0	0	0	10	0	0	0	0	0	0	0	282	0	0	8	0	0
TCGA-B6-A1KC	0	0	302	0	0	0	0	0	0	2	0	18	0	0	0	10	14	10	0	0	6	0	8	0	0	46	0	0	6	0	20	28	4	0	0	16	0	2	0	0	0	0	0	566	2	0	22	0	0
TCGA-B6-A1KF	0	0	62	0	0	0	0	0	0	2	0	0	0	4	0	2	4	0	0	0	0	0	2	0	0	12	0	0	0	0	8	24	0	0	0	6	0	0	0	0	0	0	0	242	2	0	10	0	0
TCGA-B6-A1KI	2	0	156	0	0	0	0	0	0	2	0	6	0	0	0	10	10	12	0	0	6	0	8	0	0	8	0	0	4	0	10	32	2	0	0	6	0	0	0	0	2	0	0	364	0	4	10	0	0
TCGA-B6-A1KN	0	0	116	0	0	0	0	0	0	0	0	14	0	2	0	2	4	0	0	0	2	0	36	0	0	20	0	0	2	0	4	22	0	0	0	6	0	0	0	0	0	0	0	364	2	0	14	0	0
TCGA-B6-A2IU	0	0	30	0	0	0	0	0	0	0	0	8	0	0	0	0	0	2	0	0	0	0	4	0	0	8	0	0	0	0	0	4	0	0	0	4	0	0	0	0	0	0	0	98	0	0	0	0	0
TCGA-B6-A3ZX	0	0	38	0	0	0	0	0	0	0	0	16	0	0	0	6	24	2	0	0	2	0	0	0	0	10	0	0	0	0	10	8	2	0	0	10	0	0	0	0	2	0	0	208	4	0	10	0	0
TCGA-B6-A400	0	0	60	0	0	0	0	0	0	2	0	12	0	0	0	18	6	4	0	0	6	0	2	0	0	20	0	0	2	0	14	24	10	0	0	16	0	0	0	0	2	0	0	328	4	0	28	0	0
TCGA-B6-A401	0	0	44	0	0	0	0	0	0	0	0	44	0	0	0	22	6	10	0	0	2	0	0	0	0	12	0	0	0	0	6	14	8	0	0	8	0	0	0	0	0	0	0	228	0	0	8	0	0
TCGA-B6-A402	0	0	22	0	0	0	0	0	0	0	0	16	0	0	0	14	2	14	0	0	8	0	4	0	0	16	0	0	0	0	10	12	4	0	0	12	0	2	0	2	0	0	0	370	12	0	24	0	0
TCGA-B6-A408	0	0	64	0	0	0	0	0	0	0	0	16	0	0	2	10	6	6	0	0	12	0	4	0	0	32	0	0	8	0	6	20	2	0	0	14	0	0	0	0	4	0	2	330	14	0	26	0	0
TCGA-B6-A409	0	0	44	0	0	0	0	0	0	0	0	18	0	0	0	6	4	0	0	0	4	0	10	0	0	26	0	0	2	0	16	20	2	0	0	8	0	0	0	0	0	0	0	190	0	0	26	0	0
TCGA-B6-A40B	0	0	56	0	0	0	0	0	0	0	0	150	0	0	0	8	4	4	0	0	2	0	0	0	0	36	0	0	6	0	18	6	6	0	0	10	0	0	0	0	2	0	0	254	0	0	12	0	0
TCGA-B6-A40C	0	0	50	0	0	0	0	0	0	0	0	28	0	4	0	14	6	0	0	0	4	0	6	0	0	26	0	0	2	0	16	12	2	0	0	14	0	0	0	0	0	0	0	252	4	0	12	0	0
TCGA-BH-A0AU	0	0	166	0	0	0	0	0	0	0	0	8	0	2	0	0	6	0	0	0	0	0	18	0	0	16	0	0	0	0	4	18	4	0	0	10	0	0	0	0	0	0	0	314	2	0	4	0	0
TCGA-BH-A0AV	2	0	90	0	10	0	0	0	0	0	2	62	4	0	2	8	274	520	0	0	4	0	18	0	0	30	0	0	0	0	10	48	12	0	0	28	2	4	0	12	0	0	0	1830	108	2	22	0	0
TCGA-BH-A0AW	0	0	38	0	0	0	0	0	0	0	0	6	0	0	0	0	0	2	0	0	2	0	8	0	0	12	0	0	2	0	4	22	0	0	0	8	0	0	0	0	0	0	0	100	6	0	10	0	0
TCGA-BH-A0AY	0	0	58	0	0	0	0	0	0	2	0	6	0	8	4	14	26	0	0	0	4	0	0	0	0	20	0	0	0	0	18	2	4	0	0	12	0	0	0	0	0	0	0	136	0	0	12	0	0
TCGA-BH-A0AZ	0	0	82	0	0	0	0	0	0	0	0	0	0	0	0	4	6	0	0	0	0	0	0	0	0	6	0	0	0	0	0	12	0	0	0	8	0	0	0	0	0	0	0	170	0	0	6	0	0
TCGA-BH-A0B0	0	0	18	0	0	0	0	0	0	0	0	62	0	0	0	4	6	6	0	0	4	0	4	0	0	16	0	0	0	0	10	2	0	0	0	10	0	0	0	0	0	2	0	132	0	0	22	0	0
TCGA-BH-A0B1	0	0	254	0	0	0	0	0	0	0	0	4	0	0	0	4	2	0	0	0	0	0	6	0	0	28	0	0	4	0	8	20	0	0	0	18	0	0	0	0	0	2	0	228	0	0	24	0	0
TCGA-BH-A0B3	0	0	134	0	2	0	0	4	4	0	0	174	14	0	4	8	158	464	0	0	0	0	12	0	0	14	2	0	2	0	8	62	20	0	0	16	0	8	0	4	0	0	0	2362	134	0	10	0	0
TCGA-BH-A0B4	0	0	32	0	0	0	0	0	0	0	0	14	0	0	0	4	2	2	0	0	0	0	0	0	0	6	0	0	0	0	4	16	0	0	0	4	0	0	0	0	0	0	0	68	4	0	12	0	0
TCGA-BH-A0B5	0	0	66	0	0	0	0	0	0	4	0	4	0	0	0	18	8	2	0	0	2	0	2	0	0	12	0	0	0	0	22	12	2	0	0	4	0	0	0	0	0	0	0	278	4	0	28	0	0
TCGA-BH-A0B6	0	0	36	0	0	0	0	0	0	0	0	18	0	0	0	6	4	0	0	0	6	0	2	0	0	8	0	0	2	0	10	4	8	0	0	6	0	0	0	0	0	0	0	132	4	0	16	0	0
TCGA-BH-A0B7	0	0	102	0	0	0	0	0	0	2	0	8	0	2	0	6	10	4	0	0	2	0	8	0	0	20	0	0	2	0	16	16	0	0	0	6	0	0	0	0	0	0	0	188	0	0	10	0	0
TCGA-BH-A0B8	0	0	64	0	0	0	0	0	0	0	0	8	0	2	0	2	2	0	0	0	2	0	6	0	0	8	0	0	0	0	4	2	2	0	0	4	0	0	0	0	0	4	0	156	0	0	6	0	0
TCGA-BH-A0B9	0	0	26	0	0	0	0	0	0	0	0	12	0	0	0	8	20	2	0	0	2	0	2	0	0	20	0	0	0	0	12	14	4	0	0	12	0	0	0	0	0	0	0	238	2	0	4	0	0
TCGA-BH-A0BA	0	0	34	0	0	0	0	0	0	0	0	12	0	2	0	2	4	0	0	0	2	0	4	0	0	18	0	0	2	0	6	16	2	0	0	4	0	0	0	0	0	0	0	288	0	0	6	0	0
TCGA-BH-A0BC	0	0	328	0	0	0	0	0	0	0	0	30	0	0	0	6	4	0	0	0	0	0	10	0	0	6	0	0	2	0	4	36	0	0	0	8	0	0	0	0	0	0	0	262	0	0	2	0	0
TCGA-BH-A0BD	0	0	236	0	0	0	0	0	0	0	0	0	0	4	0	8	12	6	0	0	4	0	2	0	0	14	0	0	2	0	8	38	0	0	0	4	0	0	0	0	0	0	0	404	0	0	8	0	0
TCGA-BH-A0BF	0	0	80	0	0	0	0	0	0	0	0	26	0	2	0	6	14	0	0	0	4	0	2	0	0	20	0	0	0	0	10	18	0	0	0	8	0	0	0	0	0	0	0	246	2	0	16	0	0
TCGA-BH-A0BG	0	0	102	0	0	0	0	0	0	0	0	18	0	0	0	6	6	0	0	0	2	0	8	0	0	2	0	0	0	0	4	12	0	0	0	4	0	0	0	0	0	0	0	222	4	0	10	0	0
TCGA-BH-A0BJ	0	0	130	0	0	0	0	0	0	0	0	4	0	2	2	2	2	0	0	0	0	0	2	0	0	12	0	0	0	0	4	24	2	0	0	2	0	0	0	0	0	0	0	68	0	0	4	0	0
TCGA-BH-A0BL	0	0	60	0	0	0	0	0	0	0	0	20	0	2	0	4	4	0	0	0	0	0	10	0	0	12	0	0	2	0	12	14	6	0	0	8	0	2	0	0	0	0	0	342	2	0	8	0	0
TCGA-BH-A0BM	0	0	24	0	0	0	0	0	0	0	0	36	0	8	0	2	4	0	0	0	2	0	0	0	0	4	0	0	0	0	6	16	0	0	0	2	0	0	0	0	0	0	0	124	0	0	12	0	0
TCGA-BH-A0BO	0	0	92	0	0	0	0	0	0	0	0	8	0	2	0	8	4	0	0	0	2	0	4	0	0	12	0	0	0	0	16	22	0	0	0	6	0	0	0	0	2	0	0	258	2	0	10	0	0
TCGA-BH-A0BP	0	0	56	0	0	0	0	0	0	2	0	42	0	2	0	10	8	0	0	0	2	0	0	0	0	10	0	0	2	0	10	18	0	0	0	6	0	0	0	0	0	0	0	124	0	0	6	0	0
TCGA-BH-A0BQ	0	0	54	0	0	0	0	0	0	0	0	8	0	0	0	0	8	2	0	0	0	0	6	0	0	12	0	0	2	0	8	8	0	0	0	4	0	0	0	0	0	2	0	108	0	0	2	0	0
TCGA-BH-A0BR	0	0	30	0	0	0	0	0	0	0	0	2	0	0	0	2	4	0	0	0	2	0	4	0	0	4	0	0	4	0	4	20	2	0	0	8	0	0	0	0	0	0	0	224	0	0	2	0	0
TCGA-BH-A0BS	0	0	170	0	0	0	0	0	0	0	0	0	0	0	0	2	18	4	0	0	2	0	6	0	0	14	0	0	2	0	2	8	0	0	0	6	0	0	0	0	0	0	0	500	6	0	4	0	0
TCGA-BH-A0BT	0	0	52	0	0	0	0	0	0	0	0	18	0	4	0	8	10	4	0	0	6	0	16	0	0	12	0	0	2	0	10	62	0	0	0	8	0	0	0	0	0	0	0	236	0	0	10	0	0
TCGA-BH-A0BV	0	0	138	0	0	0	0	0	0	2	0	0	0	0	2	4	8	4	0	0	4	0	4	0	0	10	0	0	0	0	16	14	2	0	0	2	0	0	0	0	0	2	0	310	0	0	14	0	0
TCGA-BH-A0BW	0	0	66	0	0	0	0	0	0	0	0	16	0	2	0	4	14	4	0	0	4	0	2	0	0	12	0	0	0	0	12	18	0	0	0	12	0	2	0	0	2	0	0	220	6	0	10	0	0
TCGA-BH-A0BZ	0	0	162	0	0	0	0	0	0	0	0	2	0	2	0	0	18	0	0	0	0	0	2	0	0	12	0	0	4	0	4	16	2	0	0	8	0	0	0	0	0	0	0	182	0	0	18	0	0
TCGA-BH-A0C0	0	0	50	0	0	0	0	0	0	0	0	0	0	0	0	0	4	4	0	0	0	0	4	0	0	10	0	0	0	0	2	10	0	0	0	4	0	0	0	0	0	0	0	194	0	0	0	0	0
TCGA-BH-A0C1	0	0	130	0	0	0	0	0	0	0	0	2	0	4	0	2	2	0	0	0	0	0	10	0	0	10	0	0	2	0	2	26	2	0	0	2	0	0	0	0	0	0	0	244	0	0	8	0	0
TCGA-BH-A0C3	0	0	318	0	0	0	0	0	0	0	0	4	0	2	0	0	6	0	0	0	2	0	4	0	0	6	0	0	2	0	4	14	0	0	0	2	0	0	0	2	2	0	0	240	0	0	10	0	0
TCGA-BH-A0C7	0	0	102	0	0	0	0	0	0	2	0	14	0	4	0	4	12	2	0	0	0	0	8	0	0	10	0	0	0	0	18	26	2	0	0	18	0	0	0	0	0	0	0	294	0	0	16	0	0
TCGA-BH-A0DD	2	0	774	0	0	0	0	0	0	0	0	2	0	0	0	0	6	4	0	0	0	0	6	0	0	8	0	0	0	0	12	26	2	0	0	6	0	0	0	0	2	0	0	310	4	0	6	0	0
TCGA-BH-A0DE	0	0	58	0	0	0	0	0	0	0	0	32	0	0	0	4	8	0	0	0	2	0	16	0	0	26	0	0	2	0	10	36	4	0	0	0	0	0	0	0	0	0	0	206	0	0	2	0	0
TCGA-BH-A0DG	0	0	68	0	0	0	0	0	0	0	0	6	0	10	0	6	14	0	0	0	2	0	4	0	0	10	0	0	0	0	20	6	0	0	0	6	0	0	0	0	0	0	0	248	0	0	22	0	0
TCGA-BH-A0DH	0	0	164	0	0	0	0	0	0	0	0	14	0	6	0	4	0	0	0	0	0	0	6	0	0	16	0	0	2	0	0	24	4	0	0	10	0	0	0	0	0	0	0	240	0	0	6	0	0
TCGA-BH-A0DI	2	0	52	0	0	0	0	0	0	2	0	8	2	2	0	4	4	2	0	0	0	0	6	0	0	12	0	0	2	0	10	10	0	0	0	8	0	0	0	0	0	0	0	174	0	0	6	0	0
TCGA-BH-A0DK	0	0	30	0	0	0	0	0	0	0	0	12	0	0	0	6	8	0	0	0	2	0	10	0	0	18	0	0	0	0	8	14	4	0	0	14	0	0	0	0	0	0	0	192	0	0	12	0	0
TCGA-BH-A0DL	0	0	74	0	0	0	0	0	0	0	0	2	0	0	0	10	6	2	0	0	2	0	16	0	0	10	0	0	0	0	10	14	0	0	0	4	0	0	0	0	0	0	0	208	0	0	18	0	0
TCGA-BH-A0DO	0	0	56	0	0	0	0	0	0	2	0	4	0	6	0	4	0	4	0	0	0	0	8	0	0	16	0	0	0	0	10	14	0	0	0	10	0	0	0	0	0	0	0	242	2	0	12	0	0
TCGA-BH-A0DP	0	0	126	0	0	0	0	0	0	2	0	16	0	2	0	6	8	4	4	0	2	0	0	0	0	12	0	0	0	0	10	26	0	0	0	6	0	0	0	0	0	0	0	204	0	2	14	0	0
TCGA-BH-A0DQ	0	0	138	0	0	0	0	0	0	0	0	30	0	4	2	4	4	0	0	0	0	0	8	0	0	12	0	0	0	0	2	22	0	0	0	14	0	0	0	0	0	0	0	328	0	0	22	0	0
TCGA-BH-A0DS	0	0	32	0	0	0	0	0	0	0	0	4	0	2	0	2	6	0	0	0	2	0	4	0	0	20	0	0	0	0	8	10	2	0	0	8	0	0	0	0	0	0	0	226	0	0	20	0	0
TCGA-BH-A0DT	0	0	78	0	0	0	0	0	0	2	0	8	0	2	0	0	0	4	0	0	6	0	6	0	0	8	0	0	2	0	10	32	2	0	0	14	0	0	0	0	0	0	0	196	8	0	14	0	0
TCGA-BH-A0DV	0	0	38	0	0	0	0	0	0	0	0	8	0	2	0	8	6	0	0	0	2	0	2	0	0	22	0	0	4	0	32	24	2	0	0	10	0	0	0	0	0	0	0	168	0	0	34	0	0
TCGA-BH-A0DX	0	0	100	0	0	0	0	0	0	0	0	32	0	0	0	6	6	4	0	0	2	0	2	0	0	16	0	0	4	0	10	10	0	0	0	8	0	0	0	0	0	0	0	248	0	0	6	0	0
TCGA-BH-A0DZ	0	0	40	0	0	0	0	0	0	0	0	6	0	0	0	0	0	2	0	0	0	0	0	0	0	2	0	0	2	0	0	2	0	0	0	6	0	0	0	0	0	0	0	86	0	0	4	0	0
TCGA-BH-A0E0	0	0	58	0	8	0	0	0	0	2	0	88	8	0	0	14	86	390	0	0	2	0	24	0	0	2	0	0	0	0	2	52	14	0	0	12	0	2	0	0	0	2	0	1374	54	0	12	0	0
TCGA-BH-A0E1	0	0	96	0	0	0	0	0	0	0	0	0	0	0	0	0	4	2	0	0	2	0	4	0	0	18	0	0	0	0	8	10	2	0	0	4	0	0	0	0	0	0	0	186	2	0	10	0	0
TCGA-BH-A0E2	0	0	138	0	0	0	0	0	0	0	0	0	0	0	2	0	10	0	0	0	0	0	4	0	0	10	0	0	0	0	10	10	4	0	0	4	0	0	0	0	0	0	0	214	0	0	24	0	0
TCGA-BH-A0E6	0	0	10	0	0	0	0	0	0	0	0	10	0	2	0	6	12	0	0	0	4	0	4	0	0	6	0	0	0	0	10	100	0	0	0	10	0	0	0	0	0	0	0	274	0	0	24	0	0
TCGA-BH-A0E7	0	0	276	0	0	0	0	0	0	0	0	10	0	2	0	4	10	0	0	0	2	0	4	0	0	20	0	0	2	0	4	20	4	0	0	10	0	0	0	0	0	0	0	318	0	0	10	0	0
TCGA-BH-A0E9	0	0	168	0	0	0	0	0	0	0	0	2	0	0	0	8	0	0	0	0	2	0	6	0	0	18	0	0	2	0	8	20	0	0	0	10	2	0	0	0	0	0	0	310	2	0	4	0	0
TCGA-BH-A0EA	0	0	74	0	0	0	0	0	0	2	2	130	0	0	0	18	104	358	0	0	0	0	18	0	0	8	0	0	0	0	2	68	18	0	0	18	2	12	0	0	0	0	2	1842	110	0	14	0	0
TCGA-BH-A0EB	0	0	244	0	0	0	0	0	0	0	0	68	0	2	0	2	2	0	0	0	4	0	4	0	0	26	0	0	0	0	4	16	0	0	0	10	0	2	0	2	0	0	0	318	12	0	16	0	0
TCGA-BH-A0EE	2	0	78	0	0	0	0	0	0	0	0	12	0	0	0	8	0	6	0	0	4	0	8	0	0	18	0	0	2	0	10	14	0	0	0	14	0	2	0	2	0	0	0	260	0	0	16	0	0
TCGA-BH-A0EI	0	0	432	0	0	0	0	0	0	0	0	2	0	0	0	0	6	0	0	0	0	0	0	0	0	10	0	0	0	0	6	12	0	0	0	6	0	0	0	0	0	0	0	162	0	0	6	0	0
TCGA-BH-A0GY	0	0	48	0	0	0	0	0	0	0	0	6	2	2	0	4	6	0	0	0	6	0	10	0	0	14	0	0	0	0	14	12	0	0	0	4	0	0	0	0	0	0	0	164	14	0	6	0	0
TCGA-BH-A0GZ	0	0	156	0	0	0	0	0	0	0	0	12	0	0	0	14	6	6	0	0	0	0	4	0	0	16	0	0	2	0	12	22	2	0	0	2	0	0	0	0	0	0	0	132	0	0	32	0	0
TCGA-BH-A0H0	6	0	126	0	0	0	0	0	0	0	0	168	4	0	6	38	116	432	0	0	2	0	22	0	0	50	2	0	6	0	8	76	38	0	0	44	0	14	0	0	2	0	0	1750	120	0	26	0	0
TCGA-BH-A0H3	0	0	186	0	0	0	0	0	0	0	0	18	0	8	0	2	12	0	0	0	10	0	6	0	0	34	0	0	6	0	24	22	4	0	0	6	0	0	0	0	2	0	0	264	0	0	16	0	0
TCGA-BH-A0H5	0	0	52	0	0	0	0	0	0	0	0	4	0	0	0	2	0	4	0	0	2	0	8	0	0	2	0	0	2	0	14	10	0	0	0	6	0	0	0	0	0	0	0	212	0	0	8	0	0
TCGA-BH-A0H6	4	0	118	0	14	0	0	0	2	4	2	208	32	0	2	18	132	458	0	0	0	2	36	0	0	80	0	0	2	0	18	48	30	0	0	124	2	26	0	6	0	4	0	2398	98	2	24	0	0
TCGA-BH-A0H7	6	0	38	0	0	0	0	0	0	2	0	26	2	0	2	62	24	12	0	0	6	0	0	0	0	42	0	0	6	0	44	26	4	0	0	14	0	0	0	0	0	0	0	294	10	0	70	0	0
TCGA-BH-A0H9	0	0	104	0	0	0	0	0	0	0	0	8	0	0	0	10	4	0	0	0	0	0	8	0	0	4	0	0	0	0	6	22	2	0	0	6	0	0	0	0	0	0	0	256	0	0	4	0	0
TCGA-BH-A0HA	0	0	32	0	0	0	0	0	0	2	0	2	0	0	0	4	8	0	0	0	2	0	4	0	0	10	0	0	4	0	14	24	0	0	0	4	0	0	0	0	0	0	0	204	2	0	26	0	0
TCGA-BH-A0HB	0	0	88	0	0	0	0	0	0	0	0	12	0	2	0	0	0	0	0	0	0	0	0	0	0	14	0	0	2	0	14	12	2	0	0	4	0	0	0	0	0	0	0	162	0	0	14	0	0
TCGA-BH-A0HF	0	0	114	0	0	0	0	0	0	0	0	6	0	0	0	2	0	0	0	0	2	0	2	0	0	4	0	0	2	0	20	2	0	0	0	4	0	0	0	0	0	0	0	206	0	0	6	0	0
TCGA-BH-A0HI	0	0	152	0	0	0	0	0	0	0	0	20	0	2	0	2	4	0	0	0	0	0	4	0	0	16	0	0	2	0	10	22	2	0	0	6	0	0	0	0	0	0	0	158	0	0	6	0	0
TCGA-BH-A0HK	0	0	114	0	0	0	0	0	0	2	0	6	0	0	0	22	6	2	0	0	6	0	8	0	0	40	0	0	2	0	36	10	4	0	0	4	0	0	0	0	0	0	0	222	2	0	22	0	0
TCGA-BH-A0HL	0	0	116	0	0	0	0	0	0	2	0	4	0	0	0	6	6	2	0	0	0	0	0	0	0	10	0	0	2	0	8	10	12	0	0	4	0	0	0	0	0	0	0	346	0	0	12	0	0
TCGA-BH-A0HN	0	0	24	2	0	0	0	0	0	0	0	0	0	6	0	2	2	6	0	0	2	0	0	0	0	6	0	0	0	0	14	32	44	0	0	8	0	0	0	0	0	0	0	176	4	0	6	0	0
TCGA-BH-A0HO	0	0	326	0	0	0	0	0	0	0	0	0	0	2	0	4	18	8	0	0	6	0	4	0	0	18	0	0	0	0	6	20	0	0	0	8	0	2	0	0	0	0	0	560	0	0	2	0	0
TCGA-BH-A0HP	0	0	98	0	0	0	0	0	0	0	0	10	0	8	0	2	6	6	0	0	0	0	4	0	0	16	0	0	0	0	0	32	2	0	0	0	0	0	0	0	0	2	0	242	0	0	26	0	0
TCGA-BH-A0HQ	2	0	118	0	0	0	0	0	0	0	0	12	0	2	2	4	6	2	0	0	0	0	4	0	0	10	0	0	0	0	4	20	0	0	0	4	0	0	0	0	0	0	0	256	2	0	10	0	0
TCGA-BH-A0HU	0	0	46	0	0	0	0	0	0	0	0	6	0	2	0	4	8	0	0	0	0	0	6	0	0	10	0	0	0	0	14	54	2	0	0	10	0	0	0	0	0	2	0	346	2	0	10	0	0
TCGA-BH-A0HW	0	0	810	0	0	0	0	0	0	0	0	4	0	0	2	6	4	2	0	0	4	0	4	0	0	32	0	0	2	0	8	32	0	0	0	12	0	0	0	0	0	0	0	372	0	0	2	0	0
TCGA-BH-A0HX	0	0	328	0	0	0	0	0	0	0	0	10	0	2	0	10	2	2	0	0	0	0	0	0	0	20	0	0	0	0	2	16	2	0	0	6	0	0	0	0	0	0	0	212	0	0	24	0	0
TCGA-BH-A0HY	0	0	154	0	0	0	0	0	0	0	0	8	0	6	0	0	18	0	0	0	2	0	6	0	0	18	0	0	6	0	0	20	0	0	0	4	0	0	0	0	0	0	0	420	0	2	22	0	0
TCGA-BH-A0RX	0	0	46	0	0	0	0	0	0	0	0	18	0	2	2	0	4	2	0	0	0	0	6	0	0	8	0	0	2	0	6	24	2	0	0	14	0	0	0	0	2	0	0	118	0	0	8	0	0
TCGA-BH-A0W3	0	0	344	0	0	0	0	0	0	0	0	6	0	0	0	6	6	0	0	0	0	0	6	0	0	8	0	0	0	0	6	16	0	0	0	2	0	0	0	0	0	0	0	196	0	0	4	0	0
TCGA-BH-A0W4	0	0	206	0	0	0	0	0	0	2	0	6	0	0	0	2	2	0	0	0	2	0	4	0	0	8	0	0	0	0	10	22	2	0	0	8	0	0	0	0	0	0	0	250	2	0	10	0	0
TCGA-BH-A0W5	4	0	52	0	0	0	0	0	0	0	0	18	0	2	0	18	8	10	0	0	2	0	0	0	0	14	0	0	0	0	8	10	2	0	0	10	0	6	0	0	0	0	0	118	10	0	12	0	0
TCGA-BH-A0W7	0	0	114	0	0	0	0	0	0	0	0	22	0	0	0	2	6	0	0	0	0	0	4	0	0	8	0	0	2	0	4	20	0	0	0	10	0	0	0	0	0	0	0	252	2	0	10	0	0
TCGA-BH-A0WA	0	4	68	0	0	0	0	0	0	0	4	46	12	0	0	22	90	250	0	0	0	0	20	0	0	14	0	0	2	0	4	28	10	0	0	12	2	8	0	10	0	2	0	1554	90	0	2	0	0
TCGA-BH-A18F	0	0	70	0	0	0	0	0	0	0	0	0	0	0	0	2	4	0	0	0	0	0	4	0	0	14	0	0	0	0	4	8	0	0	0	0	0	0	0	0	0	0	0	144	4	0	2	0	0
TCGA-BH-A18G	0	0	42	0	0	0	0	0	0	0	0	0	0	0	0	2	18	0	0	0	0	0	0	0	0	12	0	0	4	0	6	18	0	0	0	2	0	0	0	0	0	0	0	130	0	0	12	0	0
TCGA-BH-A18I	0	0	1050	0	0	0	0	0	0	2	0	10	0	0	0	0	2	2	0	0	4	0	2	0	0	18	0	0	4	0	6	18	6	0	0	4	0	0	0	0	0	0	0	280	2	0	26	0	0
TCGA-BH-A18J	0	0	194	0	0	0	0	0	0	0	0	12	0	4	0	10	2	6	0	0	2	0	0	0	0	26	0	0	6	0	28	16	0	0	0	8	0	0	0	0	0	0	0	136	4	0	24	0	0
TCGA-BH-A18K	0	0	48	0	0	0	0	0	0	0	0	18	0	4	0	0	6	2	0	0	6	0	14	0	0	20	0	0	6	0	12	18	4	0	0	10	0	0	0	0	2	0	0	186	2	0	12	0	0
TCGA-BH-A18L	0	0	90	0	0	0	0	0	0	0	0	0	0	2	0	6	8	4	0	0	2	0	2	0	0	32	0	0	2	0	6	12	0	0	0	14	0	2	0	0	0	0	0	294	0	0	6	0	0
TCGA-BH-A18M	0	0	76	0	0	0	0	0	0	4	0	2	0	2	0	0	4	4	0	0	2	0	6	0	0	14	0	0	2	0	6	22	0	0	0	12	0	0	0	2	0	0	0	258	0	0	4	0	0
TCGA-BH-A18N	0	0	244	0	0	0	0	0	0	0	0	6	0	0	0	6	0	2	0	0	4	0	6	0	0	4	0	0	0	0	6	10	2	0	0	6	0	0	0	0	0	0	0	214	0	0	8	0	0
TCGA-BH-A18P	0	0	110	0	0	0	0	0	0	0	0	6	0	0	0	4	6	0	0	0	4	0	18	0	0	12	0	0	0	0	14	4	2	0	0	2	0	0	0	0	0	0	0	208	2	0	4	0	0
TCGA-BH-A18Q	0	0	28	0	0	0	0	0	0	0	0	2	2	8	0	8	4	2	0	0	0	0	8	0	0	14	0	0	0	0	12	12	0	0	0	4	0	0	0	0	0	0	0	240	0	0	6	0	0
TCGA-BH-A18R	0	0	104	0	2	0	0	0	0	8	4	168	2	0	4	30	74	470	4	0	2	2	38	0	0	38	0	0	0	0	14	66	24	0	0	46	0	14	0	8	0	0	0	2670	150	0	16	0	0
TCGA-BH-A18S	0	0	280	0	0	0	0	0	0	0	0	2	0	2	0	6	0	0	0	0	2	0	4	0	0	24	0	0	4	0	24	14	2	0	0	8	0	0	0	0	0	0	0	196	0	0	4	0	0
TCGA-BH-A18T	0	0	134	0	0	0	0	0	0	0	0	2	0	2	0	4	8	0	0	0	4	0	14	0	0	10	0	0	0	0	6	26	0	0	0	6	0	0	0	0	0	0	0	238	0	0	4	0	0
TCGA-BH-A18U	2	0	94	0	2	0	0	4	0	4	8	94	6	0	0	12	118	388	0	0	4	2	42	0	0	18	0	0	0	0	8	88	18	0	0	36	0	6	0	2	0	0	0	2492	102	4	20	0	0
TCGA-BH-A18V	0	0	214	0	0	0	0	0	0	2	0	2	0	0	0	0	6	0	0	0	4	0	16	0	0	8	0	0	2	0	10	18	0	0	0	12	0	0	0	0	0	0	0	266	4	0	10	0	0
TCGA-BH-A1EN	0	4	82	0	0	0	0	0	0	0	0	10	0	0	2	0	6	2	0	0	2	0	8	0	0	16	0	0	4	0	10	24	0	0	0	4	0	0	0	0	0	0	0	160	0	0	6	0	0
TCGA-BH-A1EO	0	0	46	0	0	0	0	0	0	2	0	6	0	0	0	0	0	0	0	0	0	0	0	0	0	12	0	0	2	0	8	6	2	0	0	0	0	0	0	0	0	0	0	114	0	0	12	0	0
TCGA-BH-A1ES	0	0	76	0	0	0	0	0	0	0	0	2	0	0	0	2	2	0	0	0	2	0	0	0	0	2	0	0	0	0	2	6	0	0	0	0	0	0	0	0	0	0	0	70	0	0	8	0	0
TCGA-BH-A1ET	0	0	174	0	0	0	0	0	0	4	0	4	0	0	0	4	8	0	0	0	6	0	6	0	0	30	0	0	6	0	14	24	6	0	0	6	0	0	0	0	0	0	0	410	4	0	10	0	0
TCGA-BH-A1EU	0	0	298	0	0	0	0	0	0	0	0	2	0	4	0	8	12	0	0	0	6	0	12	0	0	22	0	0	0	0	18	12	2	0	0	14	0	0	0	0	0	0	0	478	10	0	24	0	0
TCGA-BH-A1EV	0	0	60	0	0	0	0	0	0	0	0	4	0	4	0	4	4	2	0	0	2	0	0	0	0	22	0	0	0	0	8	8	6	0	0	14	0	0	0	0	0	0	0	334	0	0	6	0	0
TCGA-BH-A1EW	0	0	424	0	0	0	0	0	0	2	0	6	0	0	0	10	8	6	0	0	2	0	8	0	0	20	0	0	0	0	16	20	0	0	0	16	2	0	0	0	4	0	0	198	2	0	18	0	0
TCGA-BH-A1EX	0	0	124	0	0	0	0	0	0	0	0	10	0	2	0	8	8	0	0	0	4	0	16	0	0	34	0	0	2	0	30	54	4	0	0	20	0	0	0	0	0	0	0	438	4	0	24	0	0
TCGA-BH-A1EY	0	0	18	0	0	0	0	0	0	0	0	2	0	2	0	0	4	2	0	0	4	0	2	0	0	12	0	0	2	0	12	10	0	0	0	4	0	0	0	0	0	0	0	278	0	0	6	0	0
TCGA-BH-A1F0	2	0	82	0	0	0	0	0	0	2	0	2	0	2	0	18	14	2	0	0	4	0	6	0	0	22	0	0	2	0	20	28	6	0	0	20	0	0	0	0	0	0	0	668	0	0	28	0	0
TCGA-BH-A1F2	0	0	134	0	0	0	0	0	0	0	0	30	0	0	0	12	22	0	0	0	6	0	18	0	0	20	0	0	6	0	12	12	0	0	0	14	0	0	0	0	0	0	0	324	2	0	22	0	0
TCGA-BH-A1F5	0	0	860	2	0	0	0	0	0	2	0	20	0	0	6	10	6	0	0	0	8	0	6	0	0	34	0	0	4	0	18	28	20	0	0	20	0	0	0	0	0	2	0	386	0	0	8	0	0
TCGA-BH-A1F6	0	0	32	0	0	0	0	0	0	0	0	4	0	0	0	6	8	0	0	0	0	0	2	0	0	12	0	0	2	0	4	22	4	0	0	12	0	0	0	0	0	0	0	140	0	0	8	0	0
TCGA-BH-A1F8	0	0	322	0	0	0	0	0	0	0	0	36	0	4	2	8	6	0	0	0	0	0	28	0	0	24	0	0	4	0	22	48	4	0	0	18	0	2	0	2	0	0	0	328	0	0	12	0	0
TCGA-BH-A1FB	0	0	96	0	0	0	0	0	0	2	0	6	0	2	2	4	8	0	0	0	4	0	6	0	0	30	0	0	0	0	0	12	0	0	0	4	0	0	0	0	0	0	0	298	0	0	12	0	0
TCGA-BH-A1FC	4	2	92	0	0	2	0	0	0	4	4	74	0	0	0	12	122	314	0	0	2	0	30	0	0	12	0	0	0	0	8	58	12	0	0	24	4	14	0	6	0	0	0	1742	54	0	2	0	0
TCGA-BH-A1FD	0	2	124	0	0	0	0	0	0	0	0	18	0	4	0	4	14	0	0	0	6	0	20	0	0	14	0	0	0	0	14	26	4	0	0	14	0	0	0	0	0	2	0	386	0	0	18	0	0
TCGA-BH-A1FE	0	0	104	0	0	0	0	0	0	0	0	24	0	2	0	8	6	0	0	0	8	0	12	0	0	16	0	0	2	0	18	20	0	0	0	18	0	2	0	0	0	0	0	496	2	0	4	0	0
TCGA-BH-A1FG	0	0	134	0	0	0	0	0	0	0	0	14	0	0	0	0	4	0	0	0	4	0	6	0	0	20	0	0	0	0	6	22	0	0	0	16	0	0	0	0	0	0	0	220	0	0	20	0	0
TCGA-BH-A1FH	0	0	84	0	0	0	0	0	0	0	0	6	0	0	0	6	6	0	0	0	4	0	12	0	0	14	0	0	10	0	14	12	6	0	0	10	0	0	0	0	0	0	0	266	0	0	10	0	0
TCGA-BH-A1FJ	0	0	140	0	0	0	0	0	0	2	0	2	2	0	0	4	18	2	0	0	4	0	10	0	0	28	0	0	0	0	12	14	2	0	0	8	0	0	0	0	0	0	0	314	2	0	12	0	0
TCGA-BH-A1FL	0	0	144	0	0	0	0	0	0	0	0	12	0	2	0	8	10	4	0	0	8	0	6	0	0	20	0	0	4	0	10	20	4	0	0	10	0	2	0	0	0	0	0	390	0	0	8	0	0
TCGA-BH-A1FM	0	0	232	0	2	0	0	0	0	4	0	2	0	2	0	0	2	0	0	0	0	0	4	0	0	26	0	0	6	0	10	10	2	0	0	26	0	0	0	0	2	0	0	240	0	0	18	0	0
TCGA-BH-A1FN	0	0	30	0	0	0	0	0	0	0	0	0	0	0	0	8	2	0	0	0	4	0	4	0	0	18	0	0	2	0	2	10	2	0	0	12	0	0	0	0	0	0	0	224	0	0	10	0	0
TCGA-BH-A1FR	4	0	114	0	0	0	0	0	0	0	0	0	0	0	0	6	12	0	0	0	4	0	6	0	0	8	0	0	0	0	2	12	2	0	0	2	0	0	0	0	0	0	0	154	0	0	6	0	0
TCGA-BH-A1FU	0	0	48	0	0	0	0	0	0	0	0	8	0	0	0	0	14	4	0	0	0	0	10	0	0	8	0	0	0	0	2	10	2	0	0	8	0	0	0	0	0	0	0	194	0	0	6	0	0
TCGA-BH-A201	0	0	442	0	0	0	0	0	0	0	0	60	0	0	0	8	10	2	0	0	6	0	2	0	0	24	0	0	2	0	4	12	2	0	0	14	0	0	0	0	0	0	0	300	0	0	10	0	0
TCGA-BH-A202	0	0	46	0	0	0	0	0	0	0	0	24	0	0	0	12	6	16	0	0	2	0	8	0	0	30	0	0	2	0	12	26	12	0	0	12	0	0	0	0	0	2	0	282	0	0	14	0	0
TCGA-BH-A203	0	0	176	0	0	0	0	0	0	4	0	8	0	2	0	2	10	8	0	0	2	0	10	0	0	24	0	0	0	0	10	20	2	0	0	8	0	0	0	0	0	0	0	272	0	0	16	0	0
TCGA-BH-A204	0	0	596	0	0	0	0	0	0	2	0	2	0	2	0	16	16	0	0	0	4	0	16	0	0	36	0	0	2	0	32	48	2	0	0	22	0	0	0	0	2	2	0	892	2	0	26	0	0
TCGA-BH-A208	0	0	86	0	0	0	0	0	0	0	0	2	0	0	0	8	6	0	0	0	2	0	14	0	0	10	0	0	10	0	4	14	2	0	0	12	0	0	0	0	0	0	0	204	6	0	30	0	0
TCGA-BH-A209	0	0	162	0	0	0	0	0	0	2	0	10	0	0	0	14	8	44	0	0	10	0	18	0	0	22	0	0	4	0	18	0	4	0	0	22	0	0	0	0	2	0	0	410	2	0	18	0	0
TCGA-BH-A28O	0	0	38	0	0	0	0	0	0	0	0	8	0	6	0	12	8	2	0	0	6	0	2	0	0	16	0	0	2	0	12	12	6	0	0	10	0	0	0	0	0	0	0	152	2	0	22	0	0
TCGA-BH-A28Q	0	0	242	0	0	0	0	0	0	0	0	16	0	8	0	4	4	0	0	0	0	0	16	0	0	12	0	0	6	0	4	18	2	0	0	0	0	0	0	0	0	0	0	306	4	0	10	0	0
TCGA-BH-A2L8	0	0	58	0	0	0	0	0	0	0	0	4	0	6	0	4	2	4	0	0	2	0	10	0	0	8	0	0	4	0	2	22	0	0	0	18	0	0	0	0	0	0	0	216	0	0	10	0	0
TCGA-BH-A42T	0	0	62	0	0	0	0	0	0	2	0	12	0	0	0	8	2	2	0	0	0	0	4	0	0	12	0	0	2	0	10	0	6	0	0	4	0	0	0	0	0	0	0	260	0	0	16	0	0
TCGA-BH-A42U	0	0	28	0	0	0	0	0	0	0	0	14	0	4	0	14	6	0	0	0	2	0	6	0	0	10	0	0	4	0	8	22	4	0	0	12	0	0	0	0	0	0	0	206	2	0	28	0	0
TCGA-BH-A42V	0	0	24	0	0	0	0	0	0	2	0	4	0	2	0	8	0	2	0	0	2	0	2	0	0	16	0	0	4	0	18	6	6	0	0	14	0	0	0	0	0	0	0	336	2	0	8	0	0
TCGA-BH-A5IZ	0	0	22	0	0	0	0	0	0	4	0	14	0	0	0	8	6	0	0	0	2	0	2	0	0	10	0	0	0	0	6	10	2	0	0	12	0	2	0	0	0	0	0	210	2	0	4	0	0
TCGA-BH-A5J0	0	0	12	0	0	0	0	0	0	0	0	28	0	0	0	6	4	0	0	0	2	0	0	0	0	14	0	0	0	0	18	6	6	0	0	4	0	2	0	0	0	0	0	158	0	0	20	0	0
TCGA-BH-A6R8	0	0	18	0	0	0	0	0	0	0	0	6	0	0	2	4	4	4	0	0	2	0	2	0	0	2	0	0	0	0	12	26	2	0	0	6	0	0	0	0	0	0	0	166	0	0	6	0	0
TCGA-BH-A6R9	2	0	48	0	0	0	0	0	0	0	0	20	0	0	0	12	2	4	0	0	2	0	2	0	0	14	0	0	2	0	14	16	2	0	0	14	0	0	0	0	0	0	0	248	8	0	16	0	0
TCGA-BH-A8FY	0	0	72	0	0	0	0	0	0	0	0	2	0	0	6	6	2	0	0	0	0	0	2	0	0	16	0	0	2	0	8	6	2	0	0	12	0	2	0	0	0	0	0	142	0	0	4	0	0
TCGA-BH-A8FZ	0	0	34	0	0	0	0	0	0	0	0	18	0	0	0	0	6	4	0	0	0	0	4	0	0	8	0	0	0	0	6	8	2	0	0	6	0	0	0	0	0	0	0	168	0	0	8	0	0
TCGA-BH-A8G0	0	0	18	0	0	0	0	0	0	0	0	12	0	0	0	0	0	0	0	0	2	0	0	0	0	12	0	0	0	0	10	2	2	0	0	6	0	0	0	0	0	0	0	142	2	0	6	0	0
TCGA-BH-AB28	0	0	20	0	0	0	0	0	0	0	0	6	0	2	0	4	4	2	0	0	0	0	0	0	0	4	0	0	0	0	6	10	0	0	0	6	0	0	0	0	0	0	0	188	4	0	6	0	0
TCGA-C8-A12Q	0	0	120	0	0	0	0	0	0	0	0	6	0	0	0	4	4	4	0	0	2	0	0	0	0	12	0	0	2	0	4	12	0	0	0	2	0	0	0	0	0	0	0	196	0	0	2	0	0
TCGA-C8-A12W	0	0	146	0	0	0	0	0	0	0	0	0	0	2	0	4	2	2	0	0	0	0	10	0	0	6	0	0	2	0	6	8	0	0	0	4	0	0	0	0	0	0	0	108	0	0	6	0	0
TCGA-C8-A12Z	0	0	64	0	0	0	0	0	0	0	0	2	0	0	0	2	4	0	0	0	2	0	20	0	0	2	0	0	0	0	6	14	2	0	0	8	0	0	0	0	2	0	0	152	6	0	4	0	0
TCGA-C8-A130	6	0	68	0	6	0	0	0	0	0	0	164	0	0	4	12	178	476	0	0	4	0	32	0	0	22	0	0	2	0	10	106	14	0	0	30	2	10	0	2	4	0	0	2972	118	0	12	0	0
TCGA-C8-A131	0	0	46	0	0	0	0	0	0	2	0	4	0	0	0	2	0	6	0	0	2	0	0	0	0	8	0	0	0	0	8	18	2	0	0	6	0	0	0	0	0	2	0	180	0	0	10	0	0
TCGA-C8-A132	2	0	50	0	0	0	0	0	0	0	0	4	0	0	0	2	4	2	0	0	4	0	8	0	0	6	0	0	0	0	8	16	2	0	0	2	0	0	0	0	0	0	0	170	0	0	8	0	0
TCGA-C8-A134	0	0	58	0	0	0	0	0	0	0	0	4	0	6	0	12	30	0	0	0	6	0	6	0	0	34	0	0	0	0	22	50	8	0	0	28	0	0	0	0	2	0	0	460	0	0	16	0	0
TCGA-C8-A135	0	0	18	0	0	0	0	0	0	0	0	6	0	0	0	6	4	2	0	0	0	0	6	0	0	6	0	0	2	0	2	14	2	0	0	6	0	0	0	0	0	0	0	144	0	0	0	0	0
TCGA-C8-A137	0	0	54	0	0	0	0	0	0	2	0	0	0	2	0	6	6	0	0	0	8	0	8	0	0	14	0	0	6	0	16	8	0	0	0	12	0	2	0	0	2	0	0	194	0	0	14	0	0
TCGA-C8-A138	0	0	62	0	0	0	0	0	0	0	0	10	0	0	0	4	4	0	0	0	0	0	12	0	0	10	0	0	2	0	0	32	4	0	0	6	0	0	0	0	0	0	0	132	2	0	10	0	0
TCGA-C8-A1HJ	0	0	28	0	0	0	0	0	0	0	0	8	0	0	0	18	14	0	0	0	8	0	4	0	0	38	0	0	4	0	40	62	6	0	0	44	0	0	0	2	4	0	0	270	8	0	36	0	0
TCGA-C8-A1HK	0	0	240	0	0	0	0	0	0	0	0	0	0	2	0	10	8	0	0	0	6	0	4	0	0	32	0	0	0	0	10	12	2	0	0	6	0	0	0	0	0	2	0	178	0	0	2	0	0
TCGA-C8-A1HL	0	0	56	0	0	0	0	0	0	2	0	0	0	2	0	2	8	0	0	0	0	0	4	0	0	12	0	0	2	0	4	14	2	0	0	4	0	0	0	0	0	0	0	118	0	0	18	0	0
TCGA-C8-A1HM	0	0	306	0	0	0	0	0	0	0	0	4	2	2	0	4	0	0	0	0	0	0	4	0	0	14	0	0	0	0	8	6	0	0	0	10	0	0	0	0	0	0	0	152	0	0	8	0	0
TCGA-C8-A1HN	0	0	380	0	0	0	0	0	0	0	0	0	0	2	0	12	12	0	0	0	4	0	12	0	0	64	0	0	2	0	18	66	4	0	0	14	0	0	0	0	0	2	0	392	2	0	20	0	0
TCGA-C8-A26V	0	0	196	0	0	0	0	0	0	0	0	38	0	8	0	2	6	0	0	0	4	0	12	0	0	10	0	0	4	0	0	16	2	0	0	6	0	0	0	0	0	0	0	320	0	0	10	0	0
TCGA-C8-A26W	0	0	792	0	0	0	0	0	0	0	0	40	0	0	0	4	16	0	0	0	0	0	10	0	0	26	0	0	0	0	6	24	4	0	0	6	0	0	0	0	0	0	0	282	0	0	12	0	0
TCGA-C8-A26X	0	0	54	0	0	0	0	0	0	2	0	46	0	2	0	6	0	0	0	0	4	0	2	0	0	22	0	0	0	0	12	10	0	0	0	4	0	2	0	0	0	0	0	160	0	0	12	0	0
TCGA-C8-A26Z	0	0	650	0	0	0	0	0	0	2	0	8	0	4	0	8	10	2	0	0	0	0	6	0	0	24	0	0	2	0	10	26	0	0	0	16	0	0	0	0	0	0	0	292	2	0	24	0	0
TCGA-C8-A273	0	0	260	0	0	0	0	0	0	0	0	6	0	0	0	2	10	2	0	0	0	0	4	0	0	18	0	0	0	0	4	30	0	0	0	0	0	0	0	0	0	2	0	386	0	0	8	0	0
TCGA-C8-A274	0	0	122	0	0	0	0	0	0	0	0	2	0	4	0	6	12	4	0	0	4	0	6	0	0	22	0	0	0	0	12	18	8	0	0	8	0	2	0	0	0	0	0	428	2	0	12	0	0
TCGA-C8-A275	0	0	30	0	0	0	0	0	0	0	0	0	0	0	0	2	8	2	0	0	6	0	0	0	0	16	0	0	0	0	10	12	0	0	0	16	0	0	0	0	0	0	0	316	0	0	6	0	0
TCGA-C8-A278	2	0	86	0	0	0	0	0	0	0	0	26	0	4	0	0	14	0	0	0	6	0	10	0	0	16	0	0	0	0	2	24	4	0	0	18	0	0	0	2	0	2	0	292	2	0	18	0	0
TCGA-C8-A27A	2	0	316	0	0	0	0	0	0	4	0	4	0	6	0	10	24	10	0	0	4	0	12	0	0	50	0	0	2	0	8	56	6	0	0	24	0	2	0	0	0	0	0	616	0	0	20	0	0
TCGA-C8-A27B	0	0	68	0	0	0	0	0	0	0	0	2	0	0	0	12	14	4	0	0	4	0	4	0	0	30	0	0	2	0	4	30	2	0	0	14	0	0	0	0	0	2	0	434	0	0	14	0	0
TCGA-C8-A3M7	0	0	24	0	0	0	0	0	0	0	0	2	0	6	0	22	6	0	0	0	0	0	0	0	0	36	0	0	0	0	16	20	4	0	0	8	0	0	0	0	0	0	0	210	0	0	28	0	0
TCGA-C8-A3M8	0	0	92	0	0	0	0	0	0	8	0	16	0	4	2	12	4	2	0	0	0	0	2	0	0	18	0	0	4	0	8	16	2	0	0	10	0	0	0	2	0	0	0	386	2	0	6	0	0
TCGA-C8-A8HP	0	0	12	0	0	0	0	0	0	0	0	4	0	2	0	4	2	4	0	0	0	0	4	0	0	10	0	0	0	0	4	12	2	0	0	2	0	0	0	0	0	0	0	76	0	0	6	0	0
TCGA-C8-A8HQ	0	0	34	0	0	0	0	0	0	4	0	18	0	2	0	2	0	0	0	0	2	0	0	0	0	22	0	0	0	0	12	10	6	0	0	6	0	0	0	0	0	0	0	214	0	0	28	0	0
TCGA-C8-A8HR	0	0	14	0	0	0	0	0	0	0	0	18	0	0	0	6	4	0	0	0	2	0	4	0	0	8	0	0	4	0	4	4	0	0	0	6	0	0	0	0	2	2	0	146	0	0	20	0	0
TCGA-D8-A13Y	0	0	32	0	0	0	0	0	0	2	0	0	2	2	0	6	28	6	0	0	4	0	2	0	0	12	0	0	0	0	12	26	2	0	0	10	0	0	0	0	0	0	0	266	4	0	14	0	0
TCGA-D8-A13Z	0	0	62	0	0	0	0	0	0	0	0	2	0	2	0	2	12	0	0	0	0	0	2	0	0	18	0	0	0	0	12	18	0	0	0	16	0	0	0	0	0	0	0	314	10	0	20	0	0
TCGA-D8-A140	0	0	198	0	0	0	0	0	0	0	0	2	0	2	0	2	4	0	0	0	6	0	6	0	0	22	0	0	0	0	18	12	0	0	0	6	0	0	0	2	0	2	0	258	2	0	6	0	0
TCGA-D8-A141	0	0	58	0	0	0	0	0	0	0	0	8	0	4	0	8	2	8	0	0	2	0	8	0	0	16	0	0	4	0	8	18	0	0	0	4	0	0	0	0	0	0	0	320	0	0	8	0	0
TCGA-D8-A142	0	0	74	0	0	0	0	0	0	0	0	4	0	2	0	6	22	0	0	0	0	0	14	0	0	24	0	0	2	0	12	26	6	0	0	14	0	0	0	0	4	0	0	566	6	0	24	0	0
TCGA-D8-A143	0	0	22	0	0	0	0	0	0	0	0	0	0	0	0	4	6	0	0	0	4	0	16	0	0	8	0	0	0	0	10	14	2	0	0	6	2	0	0	0	0	0	2	180	6	0	8	0	0
TCGA-D8-A145	0	0	90	0	0	0	0	0	0	0	0	4	0	4	0	0	10	0	0	0	6	0	14	0	0	14	0	0	0	0	4	8	0	0	0	6	0	0	0	0	0	0	0	202	10	0	10	0	0
TCGA-D8-A146	0	0	174	0	0	0	0	0	0	0	0	4	0	10	0	4	10	2	0	0	6	0	6	0	0	16	0	0	0	0	16	26	4	0	0	8	0	0	0	0	0	2	0	440	0	0	12	0	0
TCGA-D8-A147	0	0	56	0	0	0	0	0	0	0	0	0	0	4	0	2	26	2	0	0	4	0	12	0	0	10	0	0	0	0	6	20	4	0	0	6	0	0	0	0	0	0	0	270	0	0	4	0	0
TCGA-D8-A1J8	0	0	178	0	0	0	0	0	0	0	0	12	0	4	0	2	8	0	0	0	6	0	6	0	0	24	0	0	2	0	18	28	4	0	0	14	0	0	0	0	0	0	0	276	2	0	4	0	2
TCGA-D8-A1J9	0	0	152	0	0	0	0	0	0	0	0	14	0	0	0	0	6	0	0	2	2	0	8	0	0	4	0	0	0	0	6	16	2	0	0	10	0	0	0	2	0	0	0	350	0	0	20	0	0
TCGA-D8-A1JA	0	0	212	0	0	0	0	0	0	0	0	86	0	0	0	0	4	0	0	0	2	0	2	0	0	28	0	0	0	0	12	10	6	0	0	8	0	0	0	0	0	0	0	248	0	0	26	0	0
TCGA-D8-A1JB	0	2	52	0	0	0	0	0	0	0	0	2	0	2	0	8	4	14	0	0	0	0	4	0	0	2	0	0	0	0	2	18	4	0	0	6	0	0	0	0	0	0	0	242	0	0	4	0	0
TCGA-D8-A1JC	2	0	736	0	0	0	0	0	0	0	0	8	0	0	0	6	8	12	0	2	2	0	2	0	0	14	0	0	0	0	30	34	10	0	0	16	0	0	0	0	0	0	0	324	4	0	28	0	0
TCGA-D8-A1JD	0	0	158	0	0	0	0	0	0	2	0	4	0	0	0	0	14	10	0	0	2	0	6	0	0	12	0	0	4	0	8	12	6	0	0	6	0	0	0	0	0	0	0	302	2	0	16	0	0
TCGA-D8-A1JE	0	0	156	0	0	0	0	0	0	0	0	0	0	0	0	2	14	4	0	0	2	0	8	0	0	22	0	0	10	0	24	14	0	0	0	12	0	0	0	0	0	0	0	224	0	0	28	0	0
TCGA-D8-A1JF	2	0	78	0	2	0	0	0	0	2	0	60	0	2	0	2	10	0	0	0	4	0	10	0	0	18	0	0	2	0	12	32	4	0	0	8	0	0	0	0	0	0	0	374	0	0	16	0	0
TCGA-D8-A1JG	0	0	56	0	0	0	0	0	0	0	0	20	0	0	0	4	8	2	0	0	2	0	12	0	0	10	0	0	2	0	16	22	0	0	0	8	0	0	0	0	0	0	0	376	0	0	14	0	0
TCGA-D8-A1JH	0	0	256	0	0	0	0	0	0	0	0	12	0	0	0	6	14	0	0	0	6	0	10	0	0	22	0	0	2	0	16	18	2	0	0	12	0	0	0	0	0	0	0	558	6	0	8	0	0
TCGA-D8-A1JI	0	0	488	0	0	0	0	0	0	0	0	4	0	2	0	12	0	4	0	0	4	0	2	0	0	12	0	0	0	0	10	10	0	0	0	4	0	2	0	0	0	0	0	250	0	0	8	0	0
TCGA-D8-A1JJ	2	0	148	0	0	0	0	0	0	0	0	0	0	0	0	4	10	2	0	0	2	0	6	0	0	22	0	0	6	0	10	20	0	0	0	6	0	0	0	0	0	0	0	224	0	0	8	0	0
TCGA-D8-A1JL	0	0	156	0	0	0	0	0	0	0	0	8	0	6	0	6	28	0	0	0	6	0	12	0	0	26	0	0	0	0	20	28	0	0	0	12	0	0	0	0	0	2	0	506	0	0	14	0	0
TCGA-D8-A1JM	0	0	18	0	0	0	0	0	0	0	0	6	0	8	0	4	4	4	0	0	0	0	6	0	0	10	0	0	0	0	18	24	0	0	0	16	0	2	0	0	0	0	0	396	0	0	12	0	0
TCGA-D8-A1JN	0	0	92	0	0	0	0	0	0	0	0	2	0	0	0	8	0	8	0	0	2	0	2	0	0	14	0	0	0	0	2	14	2	0	0	2	0	0	0	0	0	0	0	200	0	0	12	0	0
TCGA-D8-A1JP	0	0	22	0	0	0	0	0	0	0	0	2	0	0	0	6	4	0	0	0	2	0	2	0	0	10	0	0	0	0	2	14	0	0	0	4	0	0	0	0	0	0	0	192	0	0	12	0	0
TCGA-D8-A1JS	0	0	90	0	0	0	0	0	0	0	0	0	0	0	0	4	12	4	0	0	4	0	4	0	0	22	0	0	2	0	4	24	0	0	0	4	0	2	0	0	0	0	0	232	0	0	8	0	0
TCGA-D8-A1JT	0	0	576	0	0	0	0	0	0	0	0	6	0	0	0	6	16	0	0	0	8	0	6	0	0	24	0	0	0	0	8	36	0	0	0	20	0	2	0	0	0	0	0	324	0	0	16	0	0
TCGA-D8-A1JU	0	0	68	0	0	0	0	0	0	0	0	2	0	4	0	8	8	0	0	0	0	0	6	0	0	16	0	0	2	0	6	4	4	0	0	8	0	0	0	0	0	0	0	304	2	0	18	0	0
TCGA-D8-A1X5	0	0	126	0	0	0	0	0	0	0	0	2	0	0	0	4	6	4	0	0	2	0	4	0	0	10	0	0	2	0	4	10	4	0	0	2	2	0	0	0	0	0	0	218	0	0	0	0	0
TCGA-D8-A1X6	4	0	346	0	0	0	0	0	0	0	0	10	0	2	0	10	4	0	0	0	6	0	0	0	0	10	0	0	4	0	8	6	0	0	0	6	0	0	0	0	0	0	0	212	6	0	12	0	0
TCGA-D8-A1X7	4	0	218	0	0	0	0	0	0	0	0	4	0	0	0	12	10	4	0	0	0	0	2	0	0	32	0	0	0	0	8	30	2	0	0	4	0	0	0	0	0	0	0	382	2	0	18	0	0
TCGA-D8-A1X8	0	0	200	0	0	0	0	0	0	0	0	0	0	0	0	10	8	0	0	0	0	0	2	0	0	36	0	0	0	0	16	6	2	0	0	10	0	0	0	0	0	2	0	240	0	0	12	0	0
TCGA-D8-A1X9	0	0	604	0	0	0	0	0	0	2	0	2	0	2	0	4	14	6	0	0	6	0	6	0	0	24	0	0	0	0	14	24	0	0	0	10	0	2	0	0	0	0	0	468	0	0	10	0	0
TCGA-D8-A1XA	0	0	176	0	0	0	0	0	0	0	0	4	0	4	0	2	4	8	0	0	0	0	4	0	0	12	0	0	0	0	4	12	4	0	0	6	0	0	0	0	0	0	0	290	4	0	2	0	0
TCGA-D8-A1XB	0	0	90	0	0	0	0	0	0	0	0	2	0	0	0	2	4	2	0	0	2	0	4	0	0	8	0	0	4	0	8	18	2	0	0	6	0	0	0	0	0	0	0	224	0	0	16	0	0
TCGA-D8-A1XC	0	0	230	0	0	0	0	0	0	2	0	6	0	2	0	2	4	0	0	0	4	0	4	0	0	14	0	0	0	0	18	10	0	0	0	4	0	0	0	0	0	0	0	208	4	0	12	0	0
TCGA-D8-A1XD	0	0	302	0	0	0	0	0	0	0	0	4	0	2	0	2	0	6	0	0	0	0	2	0	0	12	0	0	0	0	0	24	0	0	0	4	0	0	0	0	0	0	0	394	0	0	10	0	0
TCGA-D8-A1XF	0	0	1620	0	0	0	0	0	0	0	0	4	0	0	0	0	4	30	0	0	2	0	6	0	0	12	0	0	2	0	14	10	0	0	0	4	0	0	0	0	0	0	0	312	0	0	2	0	0
TCGA-D8-A1XG	0	0	284	0	0	0	0	0	0	0	0	0	0	0	0	4	0	4	0	0	2	0	4	0	0	10	0	0	0	0	4	20	0	0	0	4	0	0	0	0	2	2	0	318	4	0	4	0	0
TCGA-D8-A1XJ	2	0	110	0	0	0	0	0	0	0	0	4	0	0	0	4	2	4	0	0	2	0	2	0	0	22	0	0	0	0	4	24	6	0	0	8	0	0	0	0	0	0	0	280	0	0	8	0	0
TCGA-D8-A1XK	0	0	60	0	0	0	0	0	0	0	0	2	0	0	0	10	28	2	0	0	2	0	2	0	0	28	0	0	4	0	12	22	0	0	0	4	0	0	0	0	0	0	0	324	10	0	2	0	0
TCGA-D8-A1XL	0	0	36	0	0	0	0	0	0	0	0	4	0	10	0	8	6	0	0	0	2	0	10	0	0	8	0	0	2	0	4	44	4	0	0	12	0	0	0	0	0	0	0	202	4	0	10	0	0
TCGA-D8-A1XM	0	0	338	0	0	0	0	0	0	0	0	16	0	0	0	8	18	4	0	0	2	0	14	0	0	26	0	0	0	0	16	22	4	0	0	12	0	0	0	0	0	0	0	586	0	0	14	0	0
TCGA-D8-A1XO	0	0	162	0	0	0	0	0	0	0	0	2	0	2	2	4	0	2	0	0	4	0	6	0	0	30	0	0	2	0	12	44	4	0	0	18	0	0	0	0	0	0	0	252	2	0	10	0	0
TCGA-D8-A1XQ	0	0	120	0	0	0	0	0	0	2	0	4	0	0	0	2	24	0	0	0	0	0	8	0	0	16	0	0	0	0	14	26	2	0	0	8	0	0	0	0	0	0	0	358	4	0	2	0	0
TCGA-D8-A1XR	0	0	428	0	0	0	0	0	0	0	0	2	0	4	0	12	4	10	0	0	8	0	12	0	0	16	0	0	0	0	14	30	6	0	0	14	0	0	0	0	0	0	0	358	0	0	6	0	0
TCGA-D8-A1XS	0	0	562	0	0	0	0	0	0	2	0	6	0	2	0	18	6	26	0	0	4	0	6	0	0	14	0	0	6	0	22	22	4	0	0	16	0	0	0	0	0	2	0	354	0	0	6	0	0
TCGA-D8-A1XT	0	0	186	0	0	0	0	0	0	0	0	2	0	0	0	2	12	8	0	0	0	0	2	0	0	14	0	0	2	0	14	22	2	0	0	10	0	0	0	0	2	2	0	440	0	0	6	0	0
TCGA-D8-A1XU	0	0	198	0	0	0	0	0	0	0	0	12	0	0	0	12	4	0	0	0	6	0	12	0	0	30	0	0	0	0	14	20	24	0	0	12	0	0	0	0	2	0	0	302	0	0	18	0	0
TCGA-D8-A1XV	0	0	168	0	0	0	0	0	0	0	0	0	0	0	0	2	2	2	0	0	4	0	4	0	0	18	0	0	14	0	6	10	0	0	0	4	0	0	0	0	2	2	0	186	6	0	0	0	0
TCGA-D8-A1XW	0	0	88	0	0	0	0	0	0	0	0	0	0	0	0	8	16	0	0	0	0	0	12	0	0	26	0	0	6	0	6	14	2	0	0	12	0	0	0	0	0	0	0	272	0	0	4	0	0
TCGA-D8-A1XY	0	0	142	0	0	0	0	0	0	0	0	4	0	0	0	6	8	2	0	0	4	0	4	0	0	12	0	0	2	0	18	18	0	0	0	8	0	0	0	0	0	0	0	216	0	0	8	0	0
TCGA-D8-A1XZ	0	0	114	0	0	0	0	0	0	0	0	4	0	2	0	20	2	2	0	0	0	0	0	0	0	18	0	2	0	0	22	18	8	0	0	6	0	0	0	0	0	0	0	202	2	0	16	0	0
TCGA-D8-A1Y0	0	0	534	0	0	0	0	0	0	2	0	0	0	8	0	12	16	8	0	0	4	0	10	0	0	20	0	0	2	0	26	20	2	0	0	20	0	0	0	0	0	0	0	504	8	0	22	0	0
TCGA-D8-A1Y1	0	0	272	0	0	0	0	0	0	2	0	4	0	2	0	4	14	0	0	0	2	0	20	0	0	22	0	0	4	0	24	50	12	0	0	14	0	0	0	0	0	0	0	468	0	0	20	0	0
TCGA-D8-A1Y2	0	0	188	0	0	0	0	0	0	0	0	8	0	6	0	6	10	0	0	0	0	0	2	0	0	16	0	0	4	0	14	18	4	0	0	10	0	2	0	0	0	0	0	258	2	0	2	0	0
TCGA-D8-A1Y3	0	0	72	0	0	0	0	0	0	0	0	0	0	0	0	14	0	2	0	0	0	0	2	0	0	24	0	0	0	0	14	40	2	0	0	18	0	0	0	0	0	0	0	204	0	0	14	0	0
TCGA-D8-A27E	0	0	274	0	0	0	0	0	0	0	0	4	0	0	2	2	4	2	0	0	0	0	12	0	0	26	0	0	0	0	8	22	0	0	0	4	0	0	0	0	0	2	0	266	2	0	8	0	0
TCGA-D8-A27F	6	0	100	0	2	0	0	0	0	2	6	212	6	0	2	10	204	546	0	0	0	2	20	0	0	38	0	0	0	0	10	86	24	0	0	28	4	14	0	0	0	0	0	2084	74	0	20	0	0
TCGA-D8-A27G	0	0	208	0	0	0	0	0	0	2	0	2	0	2	0	6	2	2	0	0	4	0	32	0	0	20	0	0	0	0	0	20	0	0	0	8	0	0	0	0	2	0	0	242	0	0	16	0	0
TCGA-D8-A27H	4	0	84	0	0	0	0	0	2	0	0	108	4	0	0	20	66	424	0	0	0	0	26	0	0	26	0	0	2	0	10	90	14	0	0	70	0	18	0	4	0	0	0	1808	68	0	32	0	0
TCGA-D8-A27I	0	0	120	0	0	0	0	0	0	0	0	2	2	6	0	8	12	2	0	0	0	0	26	0	0	14	0	0	0	0	14	22	2	0	0	4	0	0	0	0	0	0	0	376	6	0	12	0	0
TCGA-D8-A27K	0	0	74	0	0	0	0	0	0	0	0	2	0	0	0	4	8	0	0	0	2	0	16	0	0	22	0	0	0	0	8	30	2	0	0	12	0	0	0	0	0	0	0	382	2	0	12	0	0
TCGA-D8-A27L	0	0	204	0	2	0	0	0	0	2	0	0	0	2	0	8	10	0	0	0	6	0	12	0	0	22	0	0	2	0	8	18	4	0	0	6	0	0	0	0	0	2	0	456	0	0	14	0	0
TCGA-D8-A27M	0	0	258	0	0	0	0	0	0	0	0	2	0	2	0	2	16	4	0	0	4	0	22	0	0	14	0	0	0	0	2	20	2	0	0	12	0	0	0	0	0	0	0	370	4	0	14	0	0
TCGA-D8-A27N	0	0	132	0	0	0	0	0	0	0	0	2	0	2	0	2	4	2	0	0	0	0	28	0	0	10	0	0	2	0	8	16	2	0	0	12	0	0	0	0	0	0	0	236	2	0	6	0	0
TCGA-D8-A27P	0	0	164	0	0	0	0	0	0	2	0	0	0	2	0	2	8	0	0	0	2	0	30	0	0	18	0	0	2	0	6	20	0	0	0	4	0	0	0	0	0	0	0	362	2	0	6	0	0
TCGA-D8-A27R	0	0	322	0	0	0	0	0	0	2	0	0	0	2	0	0	18	0	0	0	0	0	26	0	0	16	0	0	2	0	6	16	0	0	0	2	0	0	0	0	0	0	0	356	0	0	10	0	0
TCGA-D8-A27T	0	0	128	0	0	0	0	0	0	0	0	10	0	2	0	6	14	4	0	0	6	0	18	0	0	20	0	0	0	0	6	24	2	0	0	10	0	0	0	0	0	0	0	280	0	0	6	0	0
TCGA-D8-A27V	0	0	250	0	0	0	0	0	0	0	0	4	0	0	0	2	18	0	0	0	2	0	12	0	0	22	0	0	2	0	10	32	2	0	0	6	0	0	0	0	0	0	0	334	0	0	24	0	0
TCGA-D8-A27W	2	0	558	0	0	0	0	0	0	0	0	2	0	2	0	2	2	2	0	0	2	0	20	0	0	22	0	0	2	0	16	10	0	0	0	12	0	0	0	0	0	0	0	290	2	0	12	0	0
TCGA-D8-A3Z5	0	0	38	0	0	0	0	0	0	0	0	4	0	0	0	6	6	4	0	0	0	0	0	0	0	18	0	0	4	0	2	6	0	0	0	18	0	0	0	0	0	0	0	166	0	0	10	0	0
TCGA-D8-A3Z6	0	0	48	0	0	0	0	0	0	0	0	6	0	0	0	12	2	2	0	0	2	0	2	0	0	16	0	0	2	0	10	12	6	0	0	4	0	0	0	0	0	4	0	194	4	0	22	0	0
TCGA-D8-A4Z1	0	0	20	0	0	0	0	0	0	0	0	2	0	0	0	4	4	0	0	0	0	0	4	0	0	10	0	0	2	0	6	10	2	0	0	8	0	0	0	0	0	0	0	130	2	0	6	0	0
TCGA-D8-A73U	0	0	28	0	0	0	0	0	0	2	0	2	0	2	2	4	2	0	0	0	8	0	2	0	0	4	0	0	0	0	4	16	0	0	0	4	0	0	0	0	0	0	0	248	8	0	16	0	0
TCGA-D8-A73W	0	0	46	0	0	0	0	0	0	0	0	8	0	0	2	8	4	0	0	0	0	0	2	0	0	16	0	0	0	0	4	8	4	0	0	2	0	0	0	0	0	0	0	180	0	0	10	0	0
TCGA-D8-A73X	0	0	70	0	0	0	0	0	0	4	0	12	0	2	4	12	16	0	0	0	2	0	0	0	0	26	0	0	0	0	10	38	4	0	0	16	0	0	0	0	0	0	0	308	0	0	10	0	0
TCGA-E2-A105	0	0	564	0	0	0	0	0	0	0	0	6	0	2	0	10	2	2	0	0	2	0	0	0	0	14	0	0	4	0	8	28	0	0	0	8	0	0	0	0	0	0	0	190	0	0	12	0	0
TCGA-E2-A106	0	0	124	0	0	0	0	0	0	0	0	4	0	4	0	4	2	0	0	0	0	0	0	0	0	24	0	0	2	0	10	18	0	0	0	4	0	0	0	0	0	0	0	208	6	0	4	0	0
TCGA-E2-A107	0	0	82	0	0	0	0	0	0	0	0	2	0	0	0	2	8	2	0	0	4	0	0	0	0	40	0	0	2	0	12	16	36	0	0	6	0	2	0	0	0	2	0	148	0	0	12	0	0
TCGA-E2-A108	0	0	20	0	0	0	0	0	0	0	0	14	0	0	0	10	2	0	0	0	0	0	4	0	0	22	0	0	2	0	4	6	4	0	0	4	0	0	0	0	0	0	0	208	2	0	12	0	0
TCGA-E2-A109	16	0	142	0	2	0	0	2	4	4	0	184	14	0	4	24	166	514	0	0	4	0	62	0	0	44	0	0	0	0	22	162	10	0	0	32	4	10	0	6	2	4	0	3104	100	0	14	0	0
TCGA-E2-A10A	0	0	308	0	0	0	0	0	0	0	0	0	0	6	0	2	6	4	0	0	0	0	10	0	0	8	0	0	0	0	4	28	2	0	0	10	0	0	0	0	2	0	0	292	2	0	6	0	0
TCGA-E2-A10B	0	0	38	0	0	0	0	0	0	0	0	2	0	2	0	2	4	2	0	0	0	0	8	0	0	22	0	2	2	0	16	28	6	0	0	10	0	0	0	0	0	0	0	254	2	0	18	0	0
TCGA-E2-A10C	0	0	54	0	0	0	0	0	0	0	0	22	0	8	0	6	8	4	0	0	0	0	16	0	0	18	0	0	2	0	2	18	0	0	0	2	0	0	0	0	0	0	0	214	0	0	4	0	0
TCGA-E2-A10E	0	0	248	0	0	0	0	0	0	0	0	4	0	2	0	4	8	2	0	0	0	0	6	0	0	4	0	0	0	0	4	18	0	0	0	6	0	0	0	0	0	0	0	242	6	0	10	0	0
TCGA-E2-A10F	0	0	142	0	0	0	0	0	0	0	0	4	0	2	0	4	8	0	0	0	2	0	4	0	0	8	0	0	0	0	6	10	4	0	0	10	0	0	0	0	0	0	0	226	0	0	8	0	0
TCGA-E2-A14N	0	0	40	0	0	0	0	0	0	0	0	18	0	0	0	4	8	0	0	0	0	0	2	0	0	14	0	0	0	0	4	24	2	0	0	4	0	0	0	0	0	0	0	178	0	0	10	0	0
TCGA-E2-A14O	0	0	252	0	0	0	0	0	0	0	0	0	0	2	0	10	6	2	0	0	2	0	2	0	0	16	0	0	0	0	14	32	2	0	0	2	0	0	0	0	0	0	0	198	2	0	8	0	0
TCGA-E2-A14P	2	0	72	0	2	0	0	0	6	2	0	144	4	2	4	12	138	554	0	0	6	0	62	0	0	10	0	0	0	0	6	138	12	0	0	50	2	2	0	2	0	0	0	3066	126	0	10	0	0
TCGA-E2-A14Q	0	0	132	0	0	0	0	0	0	0	0	0	0	6	0	2	12	10	0	0	0	0	2	0	0	14	0	0	0	0	8	26	0	0	0	2	0	2	0	0	0	0	0	310	0	0	10	0	0
TCGA-E2-A14R	0	0	26	0	0	0	0	0	0	0	0	2	0	6	0	2	8	2	0	0	4	0	2	0	0	6	0	0	0	0	4	26	0	0	0	10	0	0	0	0	0	0	0	106	2	0	10	0	0
TCGA-E2-A14S	0	0	514	0	0	0	0	0	0	0	0	22	0	0	0	4	6	6	0	0	4	0	2	0	0	44	0	0	4	0	22	52	4	0	0	10	0	0	0	0	0	0	0	356	4	0	12	0	0
TCGA-E2-A14T	0	0	398	0	0	0	0	0	0	0	0	12	0	6	0	6	10	0	0	0	12	0	2	0	0	42	0	0	2	0	16	22	2	0	0	12	0	0	0	0	0	0	0	298	4	0	12	0	0
TCGA-E2-A14U	0	0	66	0	0	0	0	0	0	2	0	2	0	0	0	12	8	2	0	0	8	0	4	0	0	34	0	0	2	0	14	14	0	0	0	12	0	0	0	0	4	0	0	404	2	0	24	0	0
TCGA-E2-A14V	0	0	226	0	0	0	0	0	0	0	0	6	0	4	0	4	0	2	0	0	0	0	6	0	0	12	0	0	0	0	10	28	4	0	0	10	0	0	0	0	0	0	0	152	2	0	4	0	0
TCGA-E2-A14W	0	0	220	0	0	0	0	0	0	0	0	2	0	4	0	6	4	0	0	0	0	0	14	0	0	18	0	0	4	0	6	10	28	0	0	6	0	0	0	0	0	0	0	172	0	0	0	0	0
TCGA-E2-A14X	6	0	76	0	32	0	0	0	0	0	0	124	6	0	4	18	294	514	0	0	0	0	6	0	0	16	0	0	4	0	8	112	18	0	0	32	0	6	0	2	2	2	0	1850	126	0	20	0	0
TCGA-E2-A14Y	0	0	48	0	0	0	0	0	0	0	0	0	0	0	0	4	4	0	0	0	2	0	30	0	0	6	0	0	0	0	4	10	0	0	0	2	0	0	0	0	0	0	0	94	2	0	8	0	0
TCGA-E2-A14Z	0	0	28	0	0	0	0	0	0	0	0	6	0	0	0	10	2	6	0	0	6	0	0	0	0	12	0	0	2	0	2	8	2	0	0	2	0	0	0	0	0	0	0	188	2	0	16	0	0
TCGA-E2-A150	0	0	224	0	0	0	0	0	0	0	0	4	0	2	0	4	8	6	0	0	0	0	4	0	0	4	0	0	0	0	2	18	0	0	0	2	0	0	0	0	0	0	0	154	4	0	6	0	0
TCGA-E2-A152	0	0	44	0	0	0	0	0	0	0	0	10	0	0	0	10	6	0	0	0	0	0	8	0	0	4	0	0	0	0	8	16	2	0	0	0	0	0	0	0	0	0	0	160	0	0	4	0	0
TCGA-E2-A153	0	0	78	0	0	0	0	0	0	0	0	16	0	6	0	6	2	2	0	0	0	0	14	0	0	6	0	0	0	0	4	6	2	0	0	0	0	0	0	0	0	0	0	116	0	0	10	0	0
TCGA-E2-A154	0	0	202	0	0	0	0	0	0	0	0	2	0	0	0	10	4	4	0	0	4	0	4	0	0	34	0	0	2	0	32	8	0	0	0	8	0	0	0	0	0	0	0	232	0	0	24	0	0
TCGA-E2-A155	0	0	404	0	0	0	0	0	0	0	0	2	0	0	0	2	12	6	0	0	0	0	6	0	0	20	0	0	2	0	8	34	2	0	0	10	0	0	0	0	0	0	0	398	0	0	14	0	0
TCGA-E2-A156	0	0	92	0	2	0	0	0	4	0	0	86	6	0	2	8	146	356	0	0	2	0	20	0	0	22	0	0	6	0	8	86	6	0	0	34	2	8	0	0	0	0	0	1882	92	0	18	2	0
TCGA-E2-A158	0	0	16	0	0	0	0	0	0	0	0	8	0	6	2	8	12	0	0	0	8	0	12	0	0	22	0	0	0	0	0	24	0	0	0	12	0	2	0	0	0	0	0	190	0	0	16	0	0
TCGA-E2-A159	0	0	38	0	0	0	0	0	0	2	0	2	0	2	0	2	6	0	0	0	0	0	30	0	0	12	0	0	2	0	2	26	2	0	0	10	0	0	0	0	0	0	0	228	2	0	12	0	0
TCGA-E2-A15A	0	0	238	0	0	0	0	0	0	0	0	6	0	4	0	4	10	2	0	0	4	0	14	0	0	10	0	0	2	0	4	28	0	0	0	14	0	0	0	0	0	0	0	256	0	0	14	0	0
TCGA-E2-A15C	0	0	56	0	0	0	0	0	0	0	0	0	0	4	0	4	4	4	0	0	2	0	16	0	0	10	0	0	0	0	8	20	0	0	0	6	0	0	0	0	0	0	0	232	0	0	14	0	0
TCGA-E2-A15D	0	0	96	0	0	0	0	0	0	0	0	8	0	6	0	8	4	8	0	0	2	0	10	0	0	22	0	0	4	0	8	28	0	0	0	4	0	0	0	0	0	0	0	240	2	0	4	0	0
TCGA-E2-A15E	0	0	68	0	0	0	0	0	0	0	0	0	0	0	2	2	4	0	0	0	2	0	4	0	0	6	0	0	0	0	4	18	0	0	0	2	0	0	0	0	0	0	0	244	4	0	0	0	0
TCGA-E2-A15F	0	0	376	0	0	0	0	0	0	0	0	2	0	4	0	8	6	2	0	0	2	0	8	0	0	14	0	0	0	0	18	26	2	0	0	6	0	2	0	0	0	4	0	158	0	0	8	0	0
TCGA-E2-A15G	0	0	150	0	0	0	0	0	0	0	0	0	0	0	0	4	10	2	0	0	0	0	4	0	0	10	0	0	0	0	14	20	2	0	0	4	0	0	0	0	0	0	0	266	2	0	0	0	0
TCGA-E2-A15H	0	0	66	0	0	0	0	0	4	0	6	122	8	0	4	22	116	472	0	0	6	0	46	0	0	14	0	0	0	0	10	108	18	0	0	30	0	6	0	2	0	0	0	3508	120	0	30	0	0
TCGA-E2-A15I	0	0	104	0	0	0	0	0	0	2	0	4	0	2	0	6	2	4	0	0	2	0	6	0	0	12	0	0	0	0	18	18	8	0	0	14	0	0	0	0	0	2	0	318	2	0	16	0	0
TCGA-E2-A15J	0	0	64	0	0	0	0	0	0	0	0	0	0	0	0	8	2	2	0	0	0	0	10	0	0	8	0	0	0	0	6	16	2	0	0	8	0	0	0	0	0	0	0	256	2	0	16	0	0
TCGA-E2-A15K	0	0	190	0	0	0	0	0	0	0	0	2	0	8	0	4	4	2	0	0	0	0	0	0	0	10	0	0	2	0	8	10	0	0	0	6	0	0	0	0	0	0	0	214	6	0	6	0	0
TCGA-E2-A15L	0	0	24	0	0	0	0	0	0	0	0	8	0	4	0	8	2	6	0	0	2	0	12	0	0	16	0	0	0	0	28	22	6	0	0	18	0	0	0	0	0	0	0	392	0	0	16	0	0
TCGA-E2-A15M	0	0	182	0	0	0	0	0	0	2	0	8	0	2	0	8	14	2	0	0	14	0	6	0	0	40	0	0	4	0	36	26	16	0	0	22	0	0	0	0	0	2	0	538	2	0	24	0	0
TCGA-E2-A15O	0	0	978	0	0	0	0	0	0	2	0	0	0	2	0	2	2	2	0	0	2	0	4	0	0	20	0	0	0	0	2	12	0	0	0	12	0	0	0	0	0	0	0	330	0	0	8	0	0
TCGA-E2-A15P	0	0	206	0	0	0	0	0	0	2	0	10	0	2	0	10	10	0	0	0	2	0	10	0	0	4	0	0	2	0	12	32	4	0	0	12	0	4	0	0	0	0	0	398	0	0	16	0	0
TCGA-E2-A15R	0	0	952	0	0	0	0	0	0	0	0	14	0	2	0	12	8	12	0	0	6	0	12	0	0	26	0	0	2	0	22	58	2	0	0	2	0	0	0	0	0	0	0	636	0	0	6	0	0
TCGA-E2-A15S	0	0	248	0	0	0	0	0	0	0	0	4	0	2	0	10	8	2	0	0	4	0	16	0	0	32	0	0	2	0	14	24	0	0	0	10	0	0	0	0	0	0	0	390	6	0	12	0	0
TCGA-E2-A15T	0	0	628	0	0	0	0	0	0	0	0	0	0	0	0	2	4	0	0	0	2	0	8	0	0	28	0	0	0	0	4	16	0	0	0	6	0	0	0	0	0	0	0	280	0	0	8	0	0
TCGA-E2-A1AZ	0	0	38	0	0	0	0	0	0	0	0	2	0	0	0	2	6	0	0	0	0	0	0	0	0	12	0	0	0	0	6	6	2	0	0	10	0	0	0	0	0	0	0	114	0	0	14	0	0
TCGA-E2-A1B0	0	0	118	0	2	0	0	0	0	4	0	32	0	0	0	14	10	0	0	0	6	0	8	0	0	30	0	0	0	0	18	32	4	0	0	6	0	0	0	2	0	2	0	402	0	0	12	0	0
TCGA-E2-A1B1	0	0	248	0	0	0	0	0	0	2	0	6	0	0	0	18	12	8	0	0	6	0	0	0	0	32	0	0	8	0	22	28	6	0	0	26	0	2	0	0	4	0	0	504	6	0	46	0	0
TCGA-E2-A1B4	0	0	132	0	0	0	0	0	0	0	0	32	0	2	0	8	4	0	0	0	8	0	0	0	0	36	0	0	2	0	30	24	2	0	0	20	0	0	0	0	2	0	0	280	6	0	12	0	0
TCGA-E2-A1B5	0	0	38	0	0	0	0	0	0	0	0	6	0	2	0	14	6	0	0	0	6	0	10	0	0	24	0	0	2	0	12	12	6	0	0	4	0	0	0	0	0	0	0	218	0	0	24	0	0
TCGA-E2-A1B6	0	2	78	0	0	0	0	0	0	2	0	10	0	2	0	14	10	6	0	0	4	0	2	0	0	46	0	0	0	0	28	66	6	0	0	38	0	0	0	0	0	0	0	194	0	0	40	0	2
TCGA-E2-A1BC	0	0	52	0	0	0	0	0	0	0	0	8	0	0	0	4	0	0	0	0	2	0	0	0	0	14	0	0	2	0	12	12	2	0	0	2	0	0	0	0	0	0	0	104	0	0	8	0	0
TCGA-E2-A1BD	0	0	34	0	0	0	0	0	0	0	0	8	0	8	0	8	8	0	0	0	0	0	2	0	0	18	0	0	0	0	14	24	6	0	0	24	0	0	0	0	0	0	0	260	0	0	26	0	0
TCGA-E2-A1IE	0	0	284	0	0	0	0	0	0	0	0	4	0	4	0	6	12	0	0	0	0	0	8	0	0	24	0	0	2	0	16	24	4	0	0	8	0	0	0	0	0	0	0	392	2	0	14	0	0
TCGA-E2-A1IF	0	0	52	0	0	0	0	0	0	0	0	22	0	2	0	2	6	0	0	0	0	0	16	0	0	28	0	0	10	0	6	34	6	0	0	4	0	0	0	0	0	0	0	264	0	0	30	0	0
TCGA-E2-A1IG	0	0	598	0	14	0	0	0	0	2	0	2	0	4	0	12	6	0	0	0	2	0	12	0	0	14	0	0	0	0	8	22	2	0	0	14	0	0	0	0	0	0	0	262	4	0	6	0	0
TCGA-E2-A1IH	0	10	210	2	0	0	0	0	0	0	0	22	0	0	2	14	10	134	0	0	0	0	4	0	0	40	0	0	2	0	26	28	4	0	0	6	0	0	0	0	2	0	0	264	4	0	36	0	0
TCGA-E2-A1II	0	0	12	0	0	0	0	0	0	0	0	0	0	4	0	0	8	0	0	0	0	0	6	0	0	10	0	0	0	0	2	32	0	0	0	10	0	0	0	0	0	2	0	122	2	0	6	0	0
TCGA-E2-A1IJ	0	0	68	0	0	0	0	0	0	0	0	2	0	0	0	4	4	2	0	0	0	0	4	0	0	8	0	0	2	0	6	6	0	0	0	10	0	0	0	0	0	0	0	144	0	0	16	0	0
TCGA-E2-A1IK	0	0	172	0	0	0	0	0	0	0	0	0	0	0	0	4	0	0	0	0	0	0	6	0	0	10	0	0	2	0	8	10	0	0	0	2	0	0	0	0	0	0	0	142	0	0	12	0	0
TCGA-E2-A1IL	2	0	114	0	0	0	0	0	0	0	0	10	0	2	0	2	10	2	0	0	0	0	4	0	0	4	0	0	2	0	2	10	0	0	0	8	0	0	0	0	2	0	0	196	0	0	0	0	0
TCGA-E2-A1IN	0	2	230	0	0	0	0	0	0	0	0	28	0	2	0	4	8	0	0	0	2	0	14	0	0	20	0	0	4	0	12	26	2	0	0	4	2	0	0	0	2	0	4	256	0	0	20	0	0
TCGA-E2-A1IO	0	0	90	0	0	0	0	0	0	0	0	8	0	2	0	4	6	4	0	0	2	0	12	0	0	16	0	0	6	0	12	8	2	0	0	10	0	0	0	0	0	0	0	432	2	0	22	0	0
TCGA-E2-A1IU	2	0	448	0	0	0	0	0	0	0	0	0	0	0	0	6	2	42	0	0	6	0	0	0	0	12	0	0	0	0	2	14	2	0	0	2	0	0	0	0	0	0	0	268	0	0	6	0	0
TCGA-E2-A1L6	0	0	210	0	0	0	0	0	0	0	0	36	0	2	0	4	8	0	0	0	0	0	2	0	0	16	0	0	4	0	12	14	0	0	0	8	2	0	0	0	2	0	0	334	2	0	22	0	0
TCGA-E2-A1L7	0	0	30	0	0	0	0	0	0	0	0	2	0	0	0	2	12	4	0	0	0	0	6	0	0	16	0	0	2	0	4	8	0	0	0	8	0	0	0	0	0	0	0	186	2	0	12	0	0
TCGA-E2-A1L8	0	2	78	0	0	0	0	0	0	2	0	56	0	2	0	14	12	4	0	0	4	0	6	0	0	32	0	0	4	0	26	20	20	0	0	32	0	0	0	0	0	0	0	424	6	0	36	0	0
TCGA-E2-A1L9	0	0	126	0	0	0	0	0	0	0	0	12	0	0	2	8	8	2	0	0	4	0	6	0	0	46	0	0	10	0	24	22	0	0	0	10	0	0	0	0	0	0	0	398	10	0	20	0	0
TCGA-E2-A1LA	0	0	158	0	0	0	0	0	0	0	0	34	0	0	0	4	6	2	0	0	2	0	18	0	0	12	0	0	0	0	2	26	6	0	0	2	0	0	0	0	0	2	0	196	0	0	4	0	0
TCGA-E2-A1LB	0	0	10	0	0	0	0	0	0	0	0	18	0	2	0	4	4	16	0	0	0	0	6	0	0	4	0	0	4	0	4	4	0	0	0	6	0	0	0	0	0	0	0	152	6	0	4	0	0
TCGA-E2-A1LE	0	0	36	8	0	0	0	0	0	0	0	2	0	0	0	2	6	0	0	0	6	0	0	0	0	10	0	0	2	0	12	16	8	0	0	12	0	0	0	2	0	0	0	164	4	0	2	0	0
TCGA-E2-A1LG	0	0	86	0	0	0	0	0	0	0	0	6	0	4	0	8	12	4	0	0	2	0	6	0	0	22	0	0	0	0	8	4	0	0	0	14	0	0	0	0	0	0	0	448	14	0	16	0	0
TCGA-E2-A1LH	0	0	26	0	0	0	0	0	0	0	0	2	0	0	0	4	2	0	0	0	2	0	4	0	0	6	0	0	0	0	2	16	4	0	0	2	0	0	0	0	0	0	0	158	0	0	6	0	0
TCGA-E2-A1LI	0	0	50	0	0	0	0	0	0	0	0	24	0	2	0	10	8	4	0	0	8	0	2	0	0	16	0	0	2	0	22	32	6	0	0	14	0	0	0	0	0	2	0	306	0	0	4	0	0
TCGA-E2-A1LK	0	0	12	0	0	0	0	0	0	0	0	10	0	0	0	0	8	4	0	0	4	0	0	0	0	10	0	0	0	0	6	4	0	0	0	0	0	0	0	0	0	0	0	196	0	0	0	0	0
TCGA-E2-A1LL	0	0	10	0	0	0	0	0	0	0	0	4	0	2	0	6	4	2	0	0	0	0	28	0	0	10	0	0	0	0	4	2	2	0	0	6	0	0	0	0	0	0	0	184	0	0	2	0	0
TCGA-E2-A1LS	0	0	100	0	0	0	0	0	0	4	0	16	0	6	0	8	18	2	0	0	0	0	10	0	0	14	0	0	0	0	14	80	6	0	0	16	0	2	0	0	0	0	0	248	2	0	16	0	0
TCGA-E2-A2P5	0	0	44	0	0	0	0	0	0	4	0	6	0	2	0	8	2	6	0	0	4	0	2	0	0	14	0	0	4	0	4	24	42	0	0	14	0	0	0	0	0	0	0	180	0	0	30	0	0
TCGA-E2-A2P6	0	0	74	0	0	0	0	0	0	0	0	8	0	6	2	10	6	14	0	0	0	0	2	0	0	20	0	0	2	0	12	42	4	0	0	22	0	0	0	0	0	0	0	398	0	0	16	0	0
TCGA-E2-A3DX	0	0	12	0	0	0	0	0	0	2	0	4	0	2	0	10	4	0	0	0	4	0	6	0	0	14	0	0	0	0	10	12	0	0	0	6	0	0	0	0	2	0	0	234	0	0	14	0	0
TCGA-E2-A56Z	0	0	50	0	0	0	0	0	0	2	0	8	0	0	2	12	6	0	0	0	2	0	8	0	0	18	0	0	0	0	12	4	0	0	0	20	0	2	0	0	0	0	0	128	0	0	12	0	0
TCGA-E2-A570	0	0	36	0	0	0	0	0	0	2	0	24	0	0	0	4	10	0	0	0	4	0	0	0	0	18	0	0	10	0	30	16	2	0	0	18	0	0	0	0	0	0	0	194	0	0	16	0	0
TCGA-E2-A572	0	0	16	0	0	0	0	0	0	0	0	6	0	0	0	12	2	6	0	0	2	0	2	0	0	34	0	0	2	0	24	6	0	0	0	4	0	0	0	0	0	2	0	96	2	0	8	0	0
TCGA-E2-A573	0	0	8	0	0	0	0	0	0	0	0	16	2	0	0	8	8	2	0	0	4	0	2	0	0	16	0	0	0	0	8	4	6	0	0	22	0	0	0	0	0	0	0	172	4	0	18	0	0
TCGA-E2-A574	0	0	34	0	0	0	0	0	0	0	0	22	0	0	0	10	8	0	0	0	4	0	4	0	0	34	0	0	0	0	34	16	0	0	0	6	0	0	0	0	2	0	0	126	0	0	52	0	0
TCGA-E2-A576	0	0	32	0	0	0	0	0	0	0	0	14	0	0	0	12	2	4	0	0	2	0	0	0	0	26	0	0	0	0	12	8	0	0	0	16	0	0	0	0	0	0	0	140	0	0	20	0	0
TCGA-E9-A1N4	0	0	140	0	0	0	0	0	0	0	0	14	0	0	0	6	2	0	0	0	4	0	6	0	0	36	0	0	0	0	2	16	4	0	0	6	0	0	0	2	0	0	0	350	4	0	4	0	0
TCGA-E9-A1R2	0	0	214	0	0	0	0	0	0	0	0	2	0	0	0	6	6	6	0	0	0	0	4	0	0	8	0	0	0	0	8	14	0	0	0	12	0	0	0	0	0	0	0	226	0	0	6	0	0
TCGA-E9-A1R3	0	0	192	0	0	0	0	0	0	0	0	18	0	2	0	16	22	2	0	0	2	0	20	0	0	26	0	0	2	0	12	20	4	0	0	6	0	0	0	0	0	0	0	508	0	0	18	0	0
TCGA-E9-A1R4	0	0	56	0	0	0	0	0	0	0	0	4	0	2	2	4	4	2	0	0	0	0	8	0	0	0	0	0	0	0	4	10	2	0	0	2	0	0	0	0	2	0	0	252	0	0	6	0	0
TCGA-E9-A1R5	0	0	108	0	0	0	0	0	0	0	0	12	0	2	0	14	8	6	0	0	4	0	8	0	0	24	0	0	2	0	14	22	12	0	0	10	0	0	0	0	2	0	0	356	2	0	12	0	0
TCGA-E9-A1R6	0	0	270	0	0	0	0	0	0	0	0	4	0	4	0	6	4	6	0	0	2	0	2	0	0	2	0	0	0	0	0	22	0	0	0	4	0	0	0	0	0	0	0	416	2	0	8	0	0
TCGA-E9-A1R7	0	0	344	0	0	0	0	0	0	22	0	2	0	2	0	8	6	8	0	0	0	0	2	0	0	20	0	0	2	0	20	10	6	0	0	8	0	0	0	0	0	0	0	222	4	0	30	0	0
TCGA-E9-A1RA	0	0	110	0	0	0	0	0	0	0	0	2	0	0	0	4	6	6	0	0	0	0	2	0	0	20	0	0	2	0	10	8	2	0	0	8	0	0	0	0	0	0	0	188	0	0	6	0	0
TCGA-E9-A1RB	2	0	112	0	0	0	0	0	0	0	0	8	0	2	0	8	10	2	0	0	2	0	4	0	0	50	0	0	4	0	16	40	10	0	0	28	0	0	0	2	0	0	0	364	2	0	18	0	0
TCGA-E9-A1RC	0	0	64	0	0	0	0	0	0	0	0	2	0	2	0	14	14	12	0	0	0	0	10	0	0	20	0	0	2	0	14	28	4	0	0	14	0	0	0	0	0	0	0	444	2	0	12	0	0
TCGA-E9-A1RD	0	2	196	0	0	0	0	0	0	0	0	38	0	6	0	16	12	4	0	0	4	0	14	0	0	22	0	0	4	0	30	34	12	0	0	8	0	0	0	0	0	0	0	550	6	0	16	0	0
TCGA-E9-A1RE	0	0	182	0	0	0	0	0	0	2	0	20	0	2	0	12	6	4	0	0	4	0	4	0	0	32	0	0	0	0	20	38	0	0	0	20	0	2	0	0	0	0	0	520	0	0	2	0	0
TCGA-E9-A1RF	0	0	116	0	2	0	0	0	0	0	0	4	0	0	0	6	8	2	0	0	4	0	6	0	0	4	0	0	2	0	6	18	0	0	0	16	0	0	0	0	0	0	0	366	0	0	14	0	0
TCGA-E9-A1RG	0	0	20	0	0	0	0	0	0	2	0	0	0	0	0	2	0	0	0	0	0	0	0	0	0	8	0	0	0	0	4	8	4	0	0	4	0	0	0	0	0	0	0	116	0	0	4	0	0
TCGA-E9-A1RH	0	0	46	0	0	0	0	0	0	0	0	138	0	6	0	4	10	8	0	0	2	0	6	0	0	4	0	0	4	0	6	22	4	0	0	16	0	0	0	0	0	0	0	296	0	0	22	0	0
TCGA-E9-A1RI	2	0	210	0	0	0	0	0	0	0	0	4	0	6	0	4	14	0	0	0	0	0	8	0	0	30	0	0	6	0	14	6	0	0	0	14	0	0	0	0	0	4	0	434	0	0	16	0	0
TCGA-E9-A226	0	0	180	0	0	0	0	0	0	52	0	2	0	2	0	34	0	0	0	0	4	0	4	0	0	26	0	0	10	0	70	24	10	0	0	10	0	0	0	0	0	0	0	230	0	0	34	0	0
TCGA-E9-A227	0	0	126	0	0	0	0	0	0	0	0	6	0	2	0	10	14	4	0	0	0	0	4	0	0	24	0	0	2	0	28	14	0	0	0	6	0	0	0	0	0	0	0	244	0	0	22	0	0
TCGA-E9-A243	0	0	106	0	0	0	0	0	0	0	0	14	4	0	0	8	14	8	0	0	0	0	12	0	0	20	0	0	4	0	12	6	2	0	0	24	0	0	0	0	0	0	0	416	4	0	26	0	0
TCGA-E9-A244	0	0	286	0	0	0	0	0	0	0	0	6	0	0	0	8	22	0	0	0	2	0	18	0	0	14	0	0	2	0	6	22	4	0	0	6	0	0	0	0	0	0	0	228	0	0	14	0	0
TCGA-E9-A245	0	0	34	0	0	0	0	0	0	0	0	10	0	2	0	8	6	14	0	0	0	0	16	0	0	14	0	0	0	0	0	16	2	0	0	2	0	0	0	0	0	0	0	392	0	0	4	0	0
TCGA-E9-A247	0	0	726	0	0	0	0	0	0	0	0	6	0	4	0	12	16	2	0	0	6	0	12	0	0	18	0	0	4	0	18	60	2	0	0	16	0	2	0	0	0	0	0	340	2	0	32	0	0
TCGA-E9-A248	4	0	28	0	0	0	0	0	0	0	0	2	0	2	0	2	2	0	0	0	12	0	40	0	0	22	0	0	0	0	8	16	4	0	0	16	0	0	0	0	0	0	0	274	0	0	10	0	0
TCGA-E9-A249	0	0	300	0	0	0	0	0	0	0	0	6	0	4	0	12	8	2	0	0	8	0	20	0	0	32	0	0	0	0	16	50	4	0	0	20	0	0	0	0	2	0	0	434	0	0	12	0	0
TCGA-E9-A24A	0	0	538	0	0	0	0	0	0	0	0	16	0	0	2	4	6	2	0	0	0	0	8	0	0	20	0	0	2	0	12	18	0	0	0	16	0	0	0	0	0	0	0	398	2	0	14	0	0
TCGA-E9-A295	0	0	200	0	0	0	0	0	0	0	0	8	0	0	0	4	2	2	0	0	0	0	22	0	0	4	0	0	0	0	8	4	0	0	0	2	0	0	0	0	0	0	0	180	0	0	14	0	0
TCGA-E9-A2JS	0	0	276	0	0	0	0	0	0	0	0	2	0	0	0	6	24	18	0	0	0	0	6	0	0	10	0	0	0	0	6	10	6	0	0	10	0	0	0	0	0	0	0	388	0	0	10	0	0
TCGA-E9-A2JT	0	0	34	0	0	0	0	0	0	0	0	0	0	0	0	2	12	0	0	0	0	0	0	0	0	4	0	0	2	0	2	10	2	0	0	2	0	0	0	0	0	0	0	114	0	0	12	0	0
TCGA-E9-A3HO	0	0	28	0	0	0	0	0	0	0	0	4	0	2	0	12	2	0	0	0	0	0	0	0	0	32	0	0	0	0	16	6	4	0	0	12	0	0	0	0	0	4	0	190	0	0	40	0	0
TCGA-E9-A3Q9	0	0	46	0	0	0	0	0	0	0	0	8	0	10	2	4	6	4	0	0	4	0	0	0	0	20	0	0	0	0	14	8	2	0	0	24	0	0	0	0	0	2	0	148	4	0	22	0	0
TCGA-E9-A3QA	0	0	70	0	0	0	0	0	0	0	0	6	0	2	0	12	20	4	0	0	4	0	2	0	0	24	0	0	2	0	14	38	2	0	0	16	0	2	0	2	0	0	0	372	0	0	16	0	0
TCGA-E9-A3X8	0	0	48	0	0	0	0	0	0	0	0	26	0	0	0	8	0	2	0	0	8	0	0	0	0	18	0	0	2	0	26	40	2	0	0	14	0	0	0	0	2	0	0	78	0	0	50	0	0
TCGA-E9-A54Y	0	0	26	0	0	0	0	0	0	4	0	4	0	0	0	2	2	0	0	0	2	0	2	0	0	32	0	0	2	0	10	14	6	0	0	14	0	0	0	0	0	0	0	106	0	0	10	0	0
TCGA-E9-A5FK	0	0	40	0	0	0	0	0	0	0	0	2	0	2	0	20	6	0	0	0	16	0	0	0	0	24	0	0	2	0	18	20	2	0	0	10	0	0	0	0	2	0	0	114	4	0	24	0	0
TCGA-E9-A5FL	0	0	16	0	0	0	0	0	0	0	0	8	0	0	0	16	2	2	0	0	2	0	0	0	0	12	0	0	2	0	10	12	2	0	0	12	0	0	0	0	0	2	0	130	0	0	22	0	0
TCGA-E9-A5UO	0	0	40	0	0	0	0	0	0	0	0	40	0	0	0	2	4	0	0	0	4	0	0	0	0	10	0	0	0	0	0	12	2	0	0	8	0	0	0	0	0	0	0	212	2	0	4	0	0
TCGA-E9-A6HE	0	0	22	0	0	0	0	0	0	0	0	20	0	6	2	6	6	2	0	0	4	0	6	0	0	26	0	0	4	0	8	32	2	0	0	8	0	0	0	0	0	0	0	138	0	0	24	0	0
TCGA-EW-A1IW	0	0	276	0	0	0	0	0	0	0	0	6	0	0	0	6	20	8	0	0	2	0	12	0	0	18	0	0	2	0	8	16	2	0	0	6	0	0	0	0	0	0	0	272	0	0	4	0	0
TCGA-EW-A1IX	0	0	198	0	0	0	0	0	0	0	0	12	0	2	0	2	2	2	0	0	0	0	6	0	0	18	0	0	2	0	6	6	0	0	0	4	0	0	0	0	0	0	0	492	0	0	10	0	0
TCGA-EW-A1IY	0	0	262	0	0	0	0	0	0	0	0	20	0	4	0	6	6	2	0	0	4	0	0	0	0	16	0	0	0	0	18	4	4	0	0	20	0	0	0	0	0	0	0	282	2	0	28	0	0
TCGA-EW-A1IZ	0	0	68	0	0	0	0	0	0	0	0	16	0	0	0	2	2	0	0	0	0	0	0	0	0	12	0	0	2	0	18	10	2	0	0	10	0	0	0	0	0	2	0	178	2	0	10	0	0
TCGA-EW-A1J1	0	0	642	0	0	0	0	0	0	0	0	24	2	6	0	4	4	0	0	0	2	0	4	0	0	30	0	0	2	0	18	14	2	0	0	22	0	2	0	0	0	2	0	360	12	0	14	0	0
TCGA-EW-A1J2	0	0	140	0	0	0	0	0	0	4	0	16	0	2	0	10	4	0	0	0	0	0	6	2	0	24	0	0	4	0	14	20	6	0	0	2	0	0	0	0	0	0	0	352	0	0	24	0	0
TCGA-EW-A1J3	0	0	652	0	0	0	0	0	0	2	0	20	0	2	0	14	14	2	0	0	2	0	2	0	0	62	0	0	4	0	20	38	6	0	0	28	0	2	0	0	0	2	0	472	0	0	24	0	0
TCGA-EW-A1J5	8	0	144	0	4	0	0	0	4	0	0	166	2	0	2	34	116	414	0	0	6	0	26	0	0	16	0	0	4	0	16	80	16	0	0	40	0	4	0	4	2	0	0	2620	104	0	14	0	0
TCGA-EW-A1J6	0	0	62	0	0	0	0	0	0	0	0	14	0	2	0	10	12	0	0	0	4	0	2	0	0	32	0	0	12	0	10	40	2	0	0	20	0	0	0	0	0	0	0	196	0	0	8	0	0
TCGA-EW-A1OV	0	0	42	0	0	0	0	0	0	0	0	6	0	4	0	2	12	2	0	0	0	0	8	0	0	8	0	0	2	0	12	24	0	0	0	6	0	0	0	0	0	0	0	248	2	0	8	0	0
TCGA-EW-A1OW	0	0	34	0	0	0	0	0	0	0	0	6	0	4	0	4	6	2	0	0	8	0	4	0	0	6	0	0	0	0	8	18	0	0	0	16	0	0	0	0	0	0	0	216	6	0	10	0	0
TCGA-EW-A1OX	0	0	20	0	0	0	0	0	0	0	0	16	0	4	0	8	8	0	0	0	2	0	6	0	0	22	0	0	0	0	8	4	0	0	0	6	0	0	0	0	0	0	0	272	0	0	8	0	0
TCGA-EW-A1OY	0	0	22	0	0	0	0	0	0	0	0	10	0	0	0	0	4	0	0	0	4	0	4	0	0	10	0	0	0	0	6	14	6	0	0	4	0	0	0	0	0	0	0	166	0	0	0	0	0
TCGA-EW-A1OZ	2	0	42	0	0	0	0	0	0	0	0	2	0	0	2	4	16	4	0	0	0	0	16	0	0	6	0	0	2	0	2	8	0	0	0	4	0	0	0	0	0	2	0	270	0	0	4	0	0
TCGA-EW-A1P0	0	0	60	0	0	0	0	0	0	0	0	2	0	0	0	0	2	6	0	0	4	0	6	0	0	16	0	0	0	0	8	16	0	0	0	4	0	0	0	0	0	0	0	268	0	0	8	0	0
TCGA-EW-A1P1	0	0	50	0	0	0	0	0	0	0	0	16	0	0	0	0	8	4	0	0	2	0	0	0	0	8	0	0	2	0	2	8	2	0	0	6	0	0	0	0	0	0	0	156	4	0	10	0	0
TCGA-EW-A1P3	0	0	168	0	0	0	0	0	0	0	0	12	0	4	0	2	0	6	0	0	0	0	8	0	0	14	0	0	2	0	14	30	0	0	0	8	0	0	0	0	0	0	0	190	0	0	10	0	0
TCGA-EW-A1P4	0	0	72	0	0	0	0	0	0	0	0	6	0	2	0	2	6	0	0	0	2	0	8	0	0	8	0	0	2	0	4	12	0	0	0	4	0	0	0	0	0	0	0	104	2	0	6	0	0
TCGA-EW-A1P5	0	0	164	0	0	0	0	0	0	0	0	2	0	14	0	6	0	0	0	0	2	0	4	0	0	2	0	0	0	0	8	14	2	0	0	2	0	0	0	2	0	0	0	310	2	0	10	0	0
TCGA-EW-A1P6	0	0	24	0	0	0	0	0	0	0	0	8	0	2	0	4	4	0	0	0	0	0	4	0	0	6	0	0	0	0	6	10	2	0	0	4	0	0	0	0	0	2	0	136	0	0	2	0	0
TCGA-EW-A1P7	0	0	186	0	0	0	0	0	0	0	0	4	0	2	0	8	8	0	0	0	2	0	2	0	0	16	0	0	0	0	8	16	2	0	0	12	0	0	0	0	0	0	0	244	0	0	12	0	0
TCGA-EW-A1P8	0	0	104	0	0	0	0	0	0	0	0	0	0	2	0	2	10	8	0	0	2	0	0	0	0	12	0	0	2	0	6	24	4	0	0	12	0	0	0	0	0	0	0	260	0	0	6	0	0
TCGA-EW-A1PA	0	0	304	0	0	0	0	0	0	0	0	2	0	8	0	6	8	6	0	0	2	0	6	0	0	10	0	0	2	0	4	18	0	0	0	8	0	0	0	0	0	0	0	208	0	0	8	0	0
TCGA-EW-A1PB	10	0	132	0	0	0	0	0	2	6	0	160	6	0	4	14	82	658	0	0	2	0	26	0	0	28	0	0	2	0	16	124	16	0	0	50	0	16	0	14	2	0	0	1900	94	2	20	0	0
TCGA-EW-A1PC	0	2	128	0	12	0	0	0	0	4	2	110	14	0	0	16	160	386	4	0	4	0	18	0	0	22	0	0	2	0	16	80	16	0	0	62	0	6	0	2	2	2	0	2496	50	0	14	0	0
TCGA-EW-A1PD	0	0	60	0	0	0	0	0	0	0	0	12	0	0	2	0	0	2	0	0	4	0	4	0	0	10	0	0	0	0	6	10	0	0	0	8	0	0	0	0	0	0	0	206	0	0	6	0	0
TCGA-EW-A1PE	0	0	226	0	0	0	0	0	0	0	0	36	0	0	0	8	8	0	0	0	4	0	6	0	0	12	0	0	4	0	10	10	2	0	0	4	0	0	0	0	0	0	0	364	4	0	6	0	0
TCGA-EW-A1PF	0	0	66	0	0	0	0	0	0	0	0	20	0	2	0	6	4	2	0	0	0	0	4	0	0	6	0	0	0	0	8	22	4	0	0	4	0	0	0	0	0	0	0	310	2	0	4	0	0
TCGA-EW-A1PG	0	0	52	0	0	0	0	0	0	0	0	12	0	4	0	6	6	0	0	0	2	0	4	0	0	8	0	0	0	0	2	14	2	0	0	6	0	0	0	0	0	0	0	262	0	0	14	0	0
TCGA-EW-A1PH	2	0	114	0	0	0	0	0	0	2	0	2	0	0	0	10	16	0	0	0	2	0	12	0	0	30	0	0	0	0	26	4	6	0	0	10	0	0	0	0	0	0	0	238	2	0	16	0	0
TCGA-EW-A2FR	0	0	24	0	0	0	0	0	0	2	0	4	0	0	0	6	6	4	0	0	2	0	0	0	0	10	0	0	0	0	4	14	4	0	0	10	0	0	0	0	0	2	0	274	0	0	26	0	0
TCGA-EW-A2FS	0	0	36	0	0	0	0	0	0	2	0	8	0	0	0	8	6	0	0	0	2	0	6	0	0	22	0	0	12	0	12	12	6	0	0	4	0	0	0	0	0	0	0	318	2	0	22	0	0
TCGA-EW-A2FV	0	0	144	0	0	0	0	0	0	0	0	14	0	6	0	4	10	6	0	0	4	0	22	0	0	28	0	0	6	0	8	12	4	0	0	14	0	0	0	0	0	0	0	330	6	0	24	0	0
TCGA-EW-A2FW	0	0	2648	0	0	0	0	0	0	0	0	0	0	6	0	8	12	2	0	0	2	0	18	0	0	20	0	0	0	0	8	22	0	0	0	6	0	0	0	0	0	0	0	342	0	0	6	0	0
TCGA-EW-A3E8	0	0	42	0	0	0	0	0	0	0	0	26	0	0	0	16	8	0	0	0	2	0	0	0	0	24	0	0	0	0	12	22	6	0	0	14	0	0	0	0	0	0	0	216	0	0	32	0	0
TCGA-EW-A3U0	8	0	114	0	4	0	0	0	0	2	0	132	4	0	4	12	310	458	0	0	0	4	12	0	0	16	2	0	2	0	6	82	16	0	0	26	0	8	0	10	0	0	0	1900	134	0	28	0	0
TCGA-EW-A423	0	0	108	0	0	0	0	0	0	0	0	4	0	0	0	10	0	2	0	0	0	0	0	0	0	24	0	0	2	0	4	16	6	0	0	2	0	0	0	0	0	0	0	234	2	0	14	0	0
TCGA-EW-A424	0	0	30	0	0	0	0	0	0	0	0	4	0	2	2	14	0	6	0	0	0	0	0	0	0	16	0	0	2	0	12	10	2	0	0	10	0	0	0	0	0	0	0	258	0	0	20	0	0
TCGA-EW-A6S9	0	0	52	0	0	0	0	0	0	0	0	0	0	0	0	6	4	0	0	0	2	0	4	0	0	12	0	0	0	0	8	10	2	0	0	10	0	0	0	0	0	0	0	194	0	0	12	0	0
TCGA-EW-A6SA	0	0	110	0	0	0	0	0	0	0	0	2	0	4	0	6	10	4	0	0	4	0	2	0	0	74	0	0	2	0	10	6	6	0	0	8	0	2	0	0	0	0	0	418	4	0	22	0	0
TCGA-EW-A6SB	2	0	16	0	0	0	0	0	0	0	0	10	0	2	0	8	0	0	0	0	2	0	2	0	0	14	0	0	4	0	2	0	6	0	0	8	0	0	0	0	0	0	0	170	4	4	12	0	0
TCGA-EW-A6SC	0	0	98	0	0	0	0	0	0	0	0	2	0	4	4	6	6	0	0	0	2	0	8	0	0	12	0	0	2	0	4	12	6	0	0	8	0	0	0	0	0	0	0	178	4	0	2	0	0
TCGA-EW-A6SD	0	0	18	0	0	0	0	0	0	0	0	10	2	0	0	4	0	4	0	0	0	0	0	0	0	4	0	0	0	0	2	6	2	0	0	10	0	0	0	0	0	0	0	202	0	0	4	0	0
TCGA-GI-A2C8	0	0	164	0	0	0	0	0	0	0	0	2	0	4	0	6	6	8	0	0	4	0	10	0	0	14	0	0	0	0	2	32	0	0	0	10	0	0	0	0	0	0	0	316	0	0	12	0	0
TCGA-GI-A2C9	2	0	110	0	6	0	0	0	2	0	2	102	0	0	0	20	126	508	0	0	2	2	14	0	0	20	0	0	2	0	14	88	16	0	0	32	0	8	0	10	4	0	0	1852	30	0	14	0	0
TCGA-GM-A2D9	0	0	68	0	0	0	0	0	0	0	0	20	0	4	0	2	4	2	0	0	0	0	6	0	0	6	0	0	8	0	2	10	0	0	0	2	0	0	0	0	0	0	0	124	2	4	2	0	0
TCGA-GM-A2DA	0	0	12	0	0	0	0	0	0	0	0	0	0	0	0	0	2	0	0	0	0	0	0	0	0	10	0	0	4	0	2	4	0	0	0	0	0	0	0	0	0	0	0	94	0	0	14	0	0
TCGA-GM-A2DB	0	0	54	0	0	0	0	0	0	0	0	28	0	2	0	4	2	0	0	0	6	0	4	0	0	8	0	0	0	0	6	18	0	0	0	4	0	0	0	0	0	0	0	138	0	0	2	0	0
TCGA-GM-A2DC	0	0	160	0	0	0	0	0	0	0	0	0	0	2	0	0	6	12	0	0	14	0	0	0	0	14	0	0	2	0	6	6	2	0	0	4	0	0	0	0	0	0	0	176	4	0	12	0	0
TCGA-GM-A2DD	0	0	32	0	0	0	0	0	0	0	0	52	0	20	0	4	4	0	0	0	4	0	0	0	0	14	0	0	8	0	10	32	2	0	0	20	0	0	0	0	0	0	0	204	0	0	16	0	0
TCGA-GM-A2DF	0	0	18	0	0	0	0	0	0	0	0	8	0	0	0	2	4	4	0	0	0	0	6	0	0	10	0	0	8	0	16	16	10	0	0	2	0	0	0	0	0	2	0	250	2	0	12	0	0
TCGA-GM-A2DH	0	0	38	0	0	0	0	0	0	0	0	6	0	2	0	0	40	0	0	0	10	0	8	0	0	18	0	0	0	0	4	18	0	0	0	20	0	0	0	0	0	0	0	510	4	0	22	0	0
TCGA-GM-A2DI	0	0	12	0	0	0	0	0	0	0	0	0	0	2	0	2	4	0	0	0	0	0	4	0	0	8	0	0	0	0	2	2	2	0	0	2	0	0	0	0	0	0	0	138	0	0	6	0	0
TCGA-GM-A2DK	0	0	92	0	0	0	0	0	0	0	0	26	0	0	0	6	2	4	0	0	4	0	2	0	0	18	0	0	2	0	12	26	4	0	0	14	0	0	0	0	0	0	0	228	2	0	8	0	0
TCGA-GM-A2DL	0	0	62	0	0	0	0	0	0	0	0	10	0	2	0	12	4	0	0	0	0	0	0	0	0	8	0	0	2	0	0	0	6	0	0	8	0	0	0	0	0	0	0	148	0	0	16	0	0
TCGA-GM-A2DM	0	0	280	0	0	0	0	0	0	2	0	12	0	0	0	2	2	0	0	0	2	0	2	0	0	12	0	0	2	0	6	8	0	0	0	4	0	0	0	0	0	0	0	292	8	0	8	0	0
TCGA-GM-A2DN	0	0	84	0	0	0	0	0	0	2	0	20	0	2	0	6	6	2	0	0	0	0	8	0	0	6	0	0	2	0	6	14	0	0	0	4	0	0	0	0	0	0	0	210	0	0	16	0	0
TCGA-GM-A2DO	0	0	20	0	0	0	0	0	0	0	0	4	0	0	0	6	0	4	0	0	0	0	0	0	0	8	0	0	0	0	2	4	0	0	0	10	0	0	0	0	0	0	0	100	0	0	8	0	0
TCGA-GM-A3NW	0	0	64	0	0	0	0	0	0	0	0	8	0	2	0	14	6	4	0	0	12	0	2	0	0	24	0	0	2	0	10	36	4	0	0	8	0	0	0	0	0	0	0	284	2	0	8	0	0
TCGA-GM-A3NY	0	0	46	0	0	0	0	0	0	2	0	38	0	2	0	20	14	0	0	0	8	0	0	0	0	46	0	0	0	0	26	26	10	0	0	28	0	0	0	0	0	2	0	204	2	0	22	0	0
TCGA-GM-A3XG	0	0	14	0	0	0	0	0	0	0	0	18	2	2	0	16	0	4	0	0	2	0	0	0	0	28	0	0	0	0	8	36	8	0	0	6	0	2	0	0	0	0	0	164	4	0	10	0	0
TCGA-GM-A3XL	0	0	38	0	0	0	0	0	0	0	0	10	0	0	0	10	10	0	0	0	2	0	0	0	0	16	0	0	0	0	8	14	2	0	0	16	0	0	0	0	2	0	0	176	0	0	8	0	0
TCGA-GM-A3XN	0	0	42	0	0	0	0	0	0	0	0	42	0	0	2	10	8	2	0	0	0	0	0	0	0	10	0	0	0	0	6	10	4	0	0	10	0	0	0	0	0	0	0	240	2	0	18	0	0
TCGA-GM-A4E0	0	0	24	0	0	0	0	0	0	0	0	2	0	0	0	6	0	0	0	0	0	0	0	0	0	14	0	0	0	0	10	0	0	0	0	4	0	0	0	2	0	0	0	90	4	0	20	0	0
TCGA-GM-A5PV	0	0	12	0	0	0	0	0	0	0	0	26	0	0	0	2	2	0	0	0	4	0	2	0	0	20	0	0	0	0	16	12	4	0	0	6	0	0	0	0	0	0	0	138	0	0	10	0	0
TCGA-GM-A5PX	0	0	8	0	0	0	0	0	0	0	0	0	2	0	0	10	6	0	0	0	4	0	0	0	0	12	0	0	0	0	18	32	2	0	0	10	0	0	0	0	0	0	0	162	0	0	46	0	0
TCGA-HN-A2NL	0	0	12	0	0	0	0	0	0	0	0	10	0	2	0	14	6	4	0	0	0	0	2	0	0	14	0	0	0	0	4	32	4	0	0	14	0	0	0	0	0	0	0	154	0	0	10	0	0
TCGA-HN-A2OB	0	0	22	0	0	0	0	0	0	0	0	2	0	2	0	10	8	0	0	0	0	0	0	0	0	10	0	0	0	0	8	12	4	0	0	6	0	0	0	0	0	0	0	228	0	0	8	0	0
TCGA-JL-A3YW	0	0	22	0	0	0	0	0	0	0	0	30	0	0	0	4	8	8	0	0	4	0	4	0	0	8	0	0	0	0	2	16	2	0	0	16	0	0	0	0	2	0	0	226	0	2	22	0	0
TCGA-JL-A3YX	0	0	56	0	0	0	0	0	0	0	0	16	0	0	0	2	4	0	0	0	2	0	8	0	0	16	0	0	2	0	6	24	26	0	0	14	0	0	0	0	2	0	0	282	0	0	12	0	0
TCGA-LD-A66U	0	0	32	0	0	0	0	0	0	0	0	12	0	2	0	10	10	2	0	0	2	0	0	0	0	10	0	0	0	0	10	16	8	0	0	12	0	0	0	0	0	0	0	172	0	0	48	0	0
TCGA-LD-A74U	0	0	22	0	0	0	0	0	0	0	0	4	0	0	0	8	4	4	0	0	2	0	2	0	0	4	0	0	0	0	2	6	4	0	0	10	0	0	0	0	0	0	0	174	0	0	10	0	0
TCGA-LD-A7W5	0	0	52	0	0	0	0	0	4	2	0	0	2	0	0	4	2	4	0	0	4	0	4	0	0	28	0	0	0	0	16	14	2	0	0	14	0	2	0	0	0	0	0	206	10	0	20	0	0
TCGA-LD-A7W6	0	0	102	0	0	0	0	0	0	0	0	2	0	0	0	6	0	2	0	0	0	0	0	0	0	8	0	0	0	0	8	16	6	0	0	6	0	0	0	0	0	0	0	112	2	0	16	0	0
TCGA-LD-A9QF	0	0	30	0	0	0	0	0	0	0	0	18	0	0	0	2	8	0	0	0	0	0	2	0	0	10	0	0	0	0	6	10	2	0	0	8	0	0	0	0	0	0	0	88	12	0	4	0	0
TCGA-LL-A440	0	0	78	0	0	0	0	0	0	0	0	8	0	0	0	16	8	0	0	0	2	0	2	0	0	12	0	0	2	0	6	14	6	0	0	8	0	0	0	0	0	2	0	208	0	0	36	0	0
TCGA-LL-A441	0	0	46	0	0	0	0	0	0	0	0	6	0	0	0	8	14	4	0	0	0	0	12	0	0	18	0	0	4	0	16	6	2	0	0	22	0	0	0	2	0	0	0	398	0	0	20	0	0
TCGA-LL-A442	0	0	58	0	0	0	0	0	0	2	0	2	0	0	0	14	6	4	0	0	2	0	2	0	0	28	0	0	0	0	14	18	0	0	0	12	0	0	0	0	0	0	0	268	2	0	12	0	0
TCGA-LL-A50Y	0	0	18	0	0	0	0	0	0	0	0	2	0	0	0	2	2	0	0	0	2	0	0	0	0	12	0	0	0	0	10	4	6	0	0	10	0	0	0	0	0	0	0	80	0	0	16	0	0
TCGA-LL-A5YL	0	0	24	0	0	0	0	0	0	0	0	14	0	0	0	8	4	0	0	0	0	0	0	0	0	10	0	0	0	0	14	32	6	0	0	16	0	6	0	0	0	0	0	100	0	0	24	0	0
TCGA-LL-A5YM	0	0	8	0	0	0	0	0	0	0	0	6	0	0	2	20	2	2	0	0	6	0	0	0	0	20	0	0	2	0	22	12	0	0	0	6	0	0	0	0	0	0	0	106	2	0	20	0	0
TCGA-LL-A5YN	0	0	16	0	0	0	0	0	0	0	0	8	0	0	0	12	4	2	0	0	2	0	0	0	0	22	0	0	0	0	8	6	10	0	0	14	0	0	0	0	0	0	0	120	4	0	24	0	0
TCGA-LL-A5YO	0	0	10	0	0	0	0	0	0	0	0	6	0	0	0	10	2	0	0	0	2	0	6	0	0	10	0	0	2	0	6	0	0	0	0	4	0	0	0	0	2	0	0	106	0	0	6	0	0
TCGA-LL-A5YP	0	0	14	0	0	0	0	0	0	0	0	6	0	0	0	2	0	0	0	0	2	0	0	0	0	8	0	0	6	0	6	2	0	0	0	6	0	0	0	0	0	0	0	126	0	0	6	0	0
TCGA-LL-A6FQ	0	0	28	0	0	0	0	0	0	2	0	2	0	0	4	2	2	8	0	0	0	0	0	0	0	4	0	0	0	0	6	4	2	0	0	0	0	0	0	2	0	0	0	118	0	0	20	0	0
TCGA-LL-A6FR	0	0	18	0	0	0	0	0	0	2	0	2	0	0	2	2	4	0	0	0	0	0	0	0	0	18	0	0	0	0	8	0	2	0	0	6	0	0	0	0	0	0	0	102	0	0	6	0	0
TCGA-LL-A73Y	2	0	40	0	0	0	0	0	0	0	0	4	0	0	0	6	14	6	0	0	0	0	8	0	0	8	0	0	0	0	4	10	0	0	0	8	0	0	0	0	0	0	0	330	0	0	20	0	0
TCGA-LL-A73Z	0	0	38	0	0	0	0	0	0	4	0	4	0	0	2	12	4	0	0	0	0	0	2	0	0	16	0	0	2	0	6	12	8	0	0	12	0	0	0	0	0	0	0	172	2	2	26	0	0
TCGA-LL-A740	0	0	96	0	0	0	0	0	0	2	0	8	0	8	8	8	4	6	0	0	2	0	0	0	0	8	0	0	2	0	6	4	0	0	0	4	0	0	0	0	0	0	0	148	4	0	10	0	0
TCGA-LL-A7SZ	0	0	10	0	0	0	0	0	0	0	0	18	0	4	0	4	6	0	0	0	0	0	0	0	0	8	0	0	2	0	0	0	2	0	0	0	0	0	0	0	0	0	0	48	0	0	2	0	0
TCGA-LL-A7T0	0	0	28	0	0	0	0	0	0	0	0	6	0	0	0	4	0	0	0	0	0	0	0	0	0	6	0	0	0	0	0	2	2	0	0	0	0	0	0	0	0	0	0	170	8	0	10	0	0
TCGA-LL-A8F5	0	0	42	0	0	0	0	0	0	0	0	4	0	0	2	10	0	0	0	0	0	0	2	0	0	20	0	0	2	0	10	8	8	0	0	10	0	0	0	0	0	0	0	154	2	0	24	0	0
TCGA-LL-A9Q3	0	0	18	0	0	0	0	0	0	0	0	10	0	2	0	0	4	2	0	0	4	0	2	0	0	6	0	0	0	0	2	4	0	0	0	2	0	2	0	0	0	0	0	94	0	0	4	0	0
TCGA-LQ-A4E4	0	0	16	0	0	0	0	0	0	0	0	14	0	0	0	4	0	10	0	0	0	0	0	0	0	14	0	0	2	0	12	12	0	0	0	8	0	0	0	0	0	0	0	128	2	0	6	0	0
TCGA-MS-A51U	0	0	30	0	0	0	0	0	0	0	0	4	0	0	0	0	4	0	0	0	2	0	0	0	0	12	0	0	0	0	0	0	10	0	0	4	0	0	0	0	0	0	0	152	2	0	6	0	0
TCGA-OK-A5Q2	0	0	8	0	0	0	0	0	0	0	0	0	0	0	0	0	6	0	0	0	2	0	6	0	0	24	0	0	0	0	4	4	0	0	0	14	0	0	0	0	0	0	0	198	0	0	10	0	0
TCGA-OL-A5D6	0	0	24	0	0	0	0	0	0	0	0	26	0	2	0	2	6	4	0	0	2	0	10	0	0	14	0	0	2	0	10	2	2	0	0	6	0	0	0	0	0	0	0	176	2	0	2	0	0
TCGA-OL-A5D7	0	0	16	0	0	0	0	0	0	0	0	4	0	0	0	0	4	2	0	0	0	0	0	0	0	8	0	0	0	0	4	6	0	0	0	12	0	0	0	0	0	0	0	114	0	0	10	0	0
TCGA-OL-A5D8	0	0	16	0	0	0	0	0	0	2	0	2	0	0	0	4	6	6	0	0	8	0	0	0	0	22	0	0	0	0	2	6	2	0	0	14	0	0	0	0	2	4	0	244	2	0	12	0	0
TCGA-OL-A5DA	0	0	64	0	0	0	0	0	0	0	0	26	0	0	0	12	12	2	0	0	0	0	0	0	0	4	0	0	6	0	8	16	0	0	0	8	0	2	0	0	2	0	0	202	0	0	24	0	0
TCGA-OL-A5RU	0	0	22	0	0	0	0	0	0	0	0	2	0	2	0	6	4	2	0	0	0	0	0	0	0	18	0	0	2	0	10	10	2	0	0	8	0	0	0	0	0	0	0	150	2	0	22	0	0
TCGA-OL-A5RV	0	0	12	0	0	0	0	0	0	0	0	2	0	0	0	4	8	2	0	0	0	0	0	0	0	16	0	0	4	0	4	2	2	0	0	8	0	0	0	0	0	0	0	246	0	0	8	0	0
TCGA-OL-A5RW	0	0	24	0	0	0	0	0	0	0	0	2	0	0	0	8	14	2	0	0	0	0	0	0	0	12	0	0	0	0	10	10	2	0	0	8	0	0	0	0	0	2	0	116	0	0	10	0	0
TCGA-OL-A5RX	0	0	8	0	0	0	0	0	0	0	0	2	0	2	0	4	8	4	0	0	4	0	2	0	0	6	0	0	0	0	0	12	0	0	0	4	0	0	0	0	0	0	0	214	6	0	8	0	0
TCGA-OL-A5RY	0	0	10	0	0	0	0	0	0	0	0	0	0	0	2	0	0	2	0	0	2	0	0	0	0	12	0	0	2	0	4	4	0	0	0	10	2	0	0	0	0	0	0	76	2	0	10	0	0
TCGA-OL-A5RZ	0	0	24	0	0	0	0	0	0	0	0	4	0	0	0	6	0	0	0	0	0	0	2	0	0	10	0	0	0	0	4	10	0	0	0	10	0	0	0	0	2	0	0	164	2	0	6	0	0
TCGA-OL-A5S0	0	0	12	0	0	0	0	0	0	0	0	4	0	0	0	10	4	2	0	0	2	0	0	0	0	12	0	0	0	0	4	8	0	0	0	4	0	2	0	0	0	0	0	102	0	0	10	0	0
TCGA-OL-A66H	0	0	16	0	0	0	0	0	0	0	0	14	0	0	0	12	4	0	0	0	4	0	4	0	0	12	0	0	0	0	6	16	2	0	0	12	0	0	0	0	0	0	0	210	6	0	18	0	0
TCGA-OL-A66I	0	0	32	0	0	0	0	0	0	0	0	0	0	0	0	6	0	0	0	0	4	0	0	0	0	22	0	0	2	0	6	16	2	0	0	10	0	0	0	0	0	0	0	152	0	0	16	0	0
TCGA-OL-A66J	0	0	64	0	0	0	0	0	0	0	0	12	0	6	0	12	4	0	0	0	2	0	8	0	0	18	0	0	2	0	14	2	0	0	0	6	0	0	0	0	0	0	0	128	0	0	10	0	0
TCGA-OL-A66K	0	0	26	0	0	0	0	0	0	0	0	8	0	0	0	14	6	4	0	0	2	0	2	0	0	20	0	0	0	0	16	16	4	0	0	14	0	0	0	0	0	0	0	190	0	0	24	0	0
TCGA-OL-A66L	0	0	18	0	0	0	0	0	0	0	0	14	0	0	2	6	2	0	0	0	0	0	2	0	0	18	0	0	4	0	12	4	0	0	0	10	0	0	0	0	0	0	0	114	8	0	48	0	0
TCGA-OL-A66N	0	0	22	0	0	0	0	0	0	2	0	10	0	0	4	12	6	0	0	0	4	0	0	0	0	10	0	0	2	0	4	10	4	0	0	14	0	2	0	0	2	0	0	146	0	0	20	0	0
TCGA-OL-A66O	0	0	40	0	0	0	0	0	0	0	0	4	0	0	0	10	6	2	0	0	4	0	2	0	0	22	0	0	0	0	4	8	2	0	0	18	0	0	0	0	0	0	0	236	0	0	14	0	0
TCGA-OL-A66P	0	0	14	0	0	0	0	0	0	0	0	10	0	2	0	4	2	2	0	0	0	0	0	0	0	8	0	0	0	0	14	2	4	0	0	4	0	0	0	0	0	0	0	112	0	0	2	0	0
TCGA-OL-A6VO	0	0	28	0	0	0	0	0	0	2	0	4	0	0	2	4	8	0	0	0	0	0	0	0	0	16	0	0	2	0	6	0	0	0	0	18	0	2	0	0	0	0	0	210	0	0	18	0	0
TCGA-OL-A6VQ	0	0	20	0	0	0	0	0	0	0	0	4	0	0	2	4	0	2	0	0	0	0	0	0	0	2	0	0	0	0	0	6	0	0	0	0	0	0	0	0	0	0	0	86	0	0	12	0	0
TCGA-OL-A6VR	0	0	38	0	0	0	0	0	0	0	0	2	0	0	0	6	10	2	0	0	2	0	2	0	0	8	0	0	2	0	10	6	0	0	0	8	0	0	0	0	2	0	0	252	4	0	6	0	0
TCGA-OL-A97C	0	0	10	0	0	0	0	0	0	0	0	2	0	0	0	2	4	0	0	0	4	0	0	0	0	4	0	0	0	0	6	6	0	0	0	2	0	0	0	0	0	0	0	86	0	0	14	0	0
TCGA-PE-A5DC	2	0	102	0	0	0	0	0	0	2	0	2	0	0	0	4	4	2	0	0	2	0	2	0	0	18	0	0	2	0	12	16	4	0	0	14	0	0	0	0	0	0	0	188	0	0	16	0	0
TCGA-PE-A5DD	0	0	28	0	0	0	0	0	0	0	0	24	0	0	2	2	2	2	0	0	6	0	2	0	0	12	0	0	0	0	6	30	4	0	0	8	0	0	0	0	0	0	0	170	0	0	18	0	0
TCGA-PE-A5DE	0	0	22	0	0	0	0	0	0	0	0	8	0	0	0	10	10	0	0	0	4	0	2	0	0	2	0	0	0	0	12	10	2	0	0	14	0	0	0	0	0	0	0	124	6	0	8	0	0
TCGA-PL-A8LX	0	0	48	0	0	0	0	0	0	0	0	36	0	0	0	4	6	0	0	0	0	0	0	0	0	16	0	0	0	0	2	0	0	0	0	6	0	0	0	0	0	0	0	126	4	0	4	0	0
TCGA-PL-A8LY	0	0	16	0	0	0	0	0	0	2	0	2	0	2	0	4	2	0	0	0	2	0	2	0	0	8	0	0	2	0	4	10	2	0	0	12	0	2	0	0	0	0	0	78	0	0	4	0	0
TCGA-PL-A8LZ	0	0	14	0	0	0	0	0	0	0	0	4	0	0	0	8	6	0	0	0	0	0	0	0	0	16	0	0	0	0	6	4	2	0	0	8	0	0	0	0	0	0	2	148	4	0	14	0	0
TCGA-S3-A6ZF	0	0	34	0	0	0	0	0	0	0	0	4	0	0	0	6	8	0	0	0	4	0	2	0	0	16	0	0	0	0	8	10	2	0	0	6	0	0	0	2	2	0	0	348	2	0	10	0	0
TCGA-S3-A6ZG	0	0	48	0	0	0	0	0	0	2	0	2	0	0	0	8	8	6	0	0	4	0	10	0	0	20	0	0	0	0	10	16	4	0	0	4	0	0	0	0	0	0	0	472	4	0	12	0	0
TCGA-S3-A6ZH	0	0	180	0	0	0	0	0	0	0	0	8	0	0	0	0	6	4	0	0	2	0	4	0	0	18	0	0	0	0	2	4	0	0	0	10	0	0	0	0	0	0	0	236	0	0	14	0	0
TCGA-S3-AA0Z	2	0	42	0	0	0	0	0	0	0	0	2	0	0	0	2	10	2	0	0	4	0	0	0	0	22	0	0	8	0	6	14	4	0	0	6	0	0	0	0	0	0	0	322	4	0	12	0	0
TCGA-S3-AA10	0	0	16	0	0	0	0	0	0	0	0	0	0	0	0	8	2	2	0	0	2	0	2	0	0	8	0	0	0	0	16	0	0	0	0	8	0	4	0	0	0	0	0	128	0	0	10	0	0
TCGA-S3-AA11	0	0	10	0	0	0	0	0	0	2	0	18	0	0	0	4	2	0	0	0	0	0	0	0	0	16	0	0	0	0	12	8	0	0	0	4	0	0	0	0	0	0	0	174	0	0	8	0	0
TCGA-S3-AA12	0	0	12	0	0	0	0	0	0	0	0	0	0	2	0	6	6	4	0	0	4	0	0	0	0	12	0	0	0	0	2	4	2	0	0	4	0	0	0	0	0	0	0	84	2	0	4	0	0
TCGA-S3-AA14	0	0	20	0	0	0	0	0	0	0	0	16	0	0	0	2	4	6	0	0	0	0	0	0	0	8	0	0	2	0	2	2	2	0	0	6	0	2	0	0	0	0	0	226	0	0	2	0	0
TCGA-S3-AA15	0	0	12	0	0	0	0	0	0	0	0	6	0	0	0	0	0	0	0	0	4	0	0	0	0	4	0	0	0	0	8	4	2	0	0	2	0	0	0	0	0	0	0	100	2	0	2	0	0
TCGA-S3-AA17	2	0	22	0	0	0	0	0	0	4	0	2	0	0	0	2	6	2	0	0	2	0	2	0	0	6	0	0	2	0	4	6	0	0	0	6	0	0	0	0	0	0	0	160	4	0	14	0	0
TCGA-UL-AAZ6	0	0	24	0	0	0	0	0	0	0	0	12	0	0	0	4	4	2	0	0	2	0	0	0	0	18	0	0	2	0	4	2	0	0	0	12	0	0	0	0	0	0	0	100	6	0	6	0	0
TCGA-UU-A93S	0	0	10	0	0	0	0	0	0	0	0	0	0	0	0	0	2	0	0	0	0	0	0	0	0	6	0	0	0	0	6	2	0	0	0	6	0	0	0	2	0	0	0	68	0	0	6	0	0
TCGA-V7-A7HQ	0	0	36	0	0	0	0	0	0	0	0	4	0	0	0	10	6	2	0	0	2	0	0	0	0	14	0	0	4	0	12	16	2	0	0	4	0	0	0	0	0	0	0	84	0	0	38	0	0
TCGA-W8-A86G	0	0	36	2	0	0	0	0	0	2	0	0	0	0	0	0	6	4	0	0	0	0	2	0	0	16	0	0	0	0	6	8	6	0	0	6	0	0	0	0	0	0	0	94	0	0	10	0	0
TCGA-WT-AB41	0	0	12	0	0	0	0	0	0	0	0	6	0	6	0	0	2	0	0	0	0	0	0	0	0	6	0	0	2	0	2	4	6	0	0	4	0	0	0	0	0	0	0	64	0	0	6	0	0
TCGA-WT-AB44	0	0	96	0	0	0	0	0	0	0	0	10	0	6	0	0	2	0	0	0	2	0	0	0	0	8	0	0	0	0	8	20	0	0	0	4	0	0	0	0	0	0	0	64	0	0	20	0	0
TCGA-XX-A899	0	0	122	0	0	0	0	0	0	0	0	6	0	0	0	10	4	2	0	0	4	0	0	0	0	14	0	0	2	0	6	14	4	0	0	12	0	0	0	0	0	0	0	254	2	0	8	0	0
TCGA-XX-A89A	0	0	42	0	0	0	0	0	0	0	0	6	0	0	0	6	4	2	0	0	0	0	4	0	0	6	0	0	0	0	2	18	2	0	0	6	0	0	0	0	0	0	0	164	0	0	14	0	0
TCGA-Z7-A8R5	0	0	14	0	0	0	0	0	0	0	0	0	0	0	0	0	6	0	0	0	4	0	4	0	0	22	0	0	0	0	2	16	0	0	0	2	0	0	0	0	0	0	0	70	6	0	10	0	0
TCGA-Z7-A8R6	0	0	34	0	0	0	0	0	0	2	0	8	0	2	0	4	2	0	0	0	2	0	0	0	0	10	0	0	2	0	4	6	0	0	0	10	0	0	0	0	2	0	0	92	0	0	4	0	0
[truncated: 1,944 more columns]

## Sheet: Table S3
Supplementary Table 3. The results of Univariate Cox analysis of the 24 immune cells.
celltype	Hazard.Radio	95% CI for HR	P.Value
CD4_naive	0	0-Inf	0.996
CD8_naive	2.3197	0.01-536.7428	0.762
Tc	0.3089	0.0372-2.5666	0.277
Tex	0.0814	0.0011-6.1463	0.256
Tr1	8.2455	0.0156-4358.0717	0.51
nTreg	2984.3	5.1459-1730696.3537	0.014
iTreg	1.2494	0.0776-20.1053	0.875
Th1	0.3966	0.0404-3.8967	0.428
Th2	0.1019	0.0121-0.8577	0.036
Th17	20.7512	0.3316-1298.5981	0.151
Tfh	0.1701	0.0429-0.6741	0.012
Tcm	0.0514	9e-04-2.9587	0.151
Tem	2177.09	0.2914-16265390.0837	0.091
NKT	0.0137	1e-04-1.3647	0.068
MAIT	0.0699	0.0011-4.6584	0.214
DC	213.267	2.2611-20115.4434	0.021
B_cell	31.8199	0.2929-3456.8923	0.148
Monocyte	249.121	3.1592-19644.8005	0.013
Macrophage	52.8194	2.3861-1169.2016	0.012
NK	0.1172	0.0135-1.0156	0.052
Neutrophil	115.827	2.3315-5754.2612	0.017
Tgd	0.0012	0-0.2069	0.011
CD4_T	0.0062	1e-04-0.5022	0.023
CD8_T	0.0135	5e-04-0.3962	0.013

## Sheet: Table S4
Supplementary Table 4. The results of LDA analysis.
Intratumor microbiome	Comparison	Taxa	Method	Group	LDA	P.unadj	P.adj	Significance
k__Bacteria|p__Proteobacteria|c__Gammaproteobacteria|o__Aeromonadales|f__Succinivibrionaceae|g__Succinimonas	Cluster1 - Cluster2	k__Bacteria|p__Proteobacteria|c__Gammaproteobacteria|o__Aeromonadales|f__Succinivibrionaceae|g__Succinimonas	LEfSe	Cluster1	2.21984	5.19e-06	0.000960371	***
k__Viruses|||o__Herpesvirales	Cluster1 - Cluster2	k__Viruses|||o__Herpesvirales	LEfSe	Cluster1	2.21603	1.29e-05	0.00188657	**
k__Viruses|||o__Herpesvirales|f__Herpesviridae	Cluster1 - Cluster2	k__Viruses|||o__Herpesvirales|f__Herpesviridae	LEfSe	Cluster1	2.21395	1.68e-06	0.000535082	***
k__Bacteria|p__Proteobacteria|c__Gammaproteobacteria|o__Aeromonadales|f__Succinivibrionaceae	Cluster1 - Cluster2	k__Bacteria|p__Proteobacteria|c__Gammaproteobacteria|o__Aeromonadales|f__Succinivibrionaceae	LEfSe	Cluster1	2.21301	4.93e-06	0.000960371	***
k__Viruses|||o__Herpesvirales|f__Herpesviridae|g__Simplexvirus	Cluster1 - Cluster2	k__Viruses|||o__Herpesvirales|f__Herpesviridae|g__Simplexvirus	LEfSe	Cluster1	2.20079	8.22e-07	0.000309408	***
k__Bacteria|p__Firmicutes|c__Bacilli|o__Bacillales||g__Acidibacillus	Cluster1 - Cluster2	k__Bacteria|p__Firmicutes|c__Bacilli|o__Bacillales||g__Acidibacillus	LEfSe	Cluster1	1.99884	7.9e-06	0.00130194	**
k__Bacteria|p__Proteobacteria|c__Gammaproteobacteria|o__Oceanospirillales	Cluster1 - Cluster2	k__Bacteria|p__Proteobacteria|c__Gammaproteobacteria|o__Oceanospirillales	LEfSe	Cluster1	1.58963	9.95e-06	0.00154334	**
k__Bacteria|p__Proteobacteria|c__Gammaproteobacteria|o__Oceanospirillales|f__Alcanivoracaceae|g__Alcanivorax	Cluster1 - Cluster2	k__Bacteria|p__Proteobacteria|c__Gammaproteobacteria|o__Oceanospirillales|f__Alcanivoracaceae|g__Alcanivorax	LEfSe	Cluster1	1.54913	3.13e-05	0.00358349	**
k__Bacteria|p__Proteobacteria|c__Alphaproteobacteria|o__Pelagibacterales|f__Pelagibacteraceae|g__Candidatus_Pelagibacter	Cluster1 - Cluster2	k__Bacteria|p__Proteobacteria|c__Alphaproteobacteria|o__Pelagibacterales|f__Pelagibacteraceae|g__Candidatus_Pelagibacter	LEfSe	Cluster1	1.4834	2.23e-06	0.000535082	***
k__Bacteria|p__Proteobacteria|c__Alphaproteobacteria|o__Pelagibacterales	Cluster1 - Cluster2	k__Bacteria|p__Proteobacteria|c__Alphaproteobacteria|o__Pelagibacterales	LEfSe	Cluster1	1.4834	2.23e-06	0.000535082	***
k__Bacteria|p__Proteobacteria|c__Alphaproteobacteria|o__Pelagibacterales|f__Pelagibacteraceae	Cluster1 - Cluster2	k__Bacteria|p__Proteobacteria|c__Alphaproteobacteria|o__Pelagibacterales|f__Pelagibacteraceae	LEfSe	Cluster1	1.4834	2.23e-06	0.000535082	***
k__Bacteria|p__Proteobacteria|c__Gammaproteobacteria|o__Oceanospirillales|f__Alcanivoracaceae	Cluster1 - Cluster2	k__Bacteria|p__Proteobacteria|c__Gammaproteobacteria|o__Oceanospirillales|f__Alcanivoracaceae	LEfSe	Cluster1	1.47963	2.53e-05	0.00302796	**
k__Bacteria|p__Proteobacteria|c__Gammaproteobacteria|o__Chromatiales|f__Chromatiaceae|g__Marichromatium	Cluster1 - Cluster2	k__Bacteria|p__Proteobacteria|c__Gammaproteobacteria|o__Chromatiales|f__Chromatiaceae|g__Marichromatium	LEfSe	Cluster1	1.38845	8.33e-05	0.00784487	**
k__Bacteria|p__Cyanobacteria||o__Stigonematales	Cluster1 - Cluster2	k__Bacteria|p__Cyanobacteria||o__Stigonematales	LEfSe	Cluster1	1.09031	5.46e-06	0.000960371	***
k__Bacteria|p__Cyanobacteria||o__Stigonematales|	Cluster1 - Cluster2	k__Bacteria|p__Cyanobacteria||o__Stigonematales|	LEfSe	Cluster1	1.09031	5.46e-06	0.000960371	***
k__Bacteria|p__Proteobacteria|c__Alphaproteobacteria|o__Rhodospirillales|f__Rhodospirillaceae|g__Pararhodospirillum	Cluster1 - Cluster2	k__Bacteria|p__Proteobacteria|c__Alphaproteobacteria|o__Rhodospirillales|f__Rhodospirillaceae|g__Pararhodospirillum	LEfSe	Cluster1	0.613571	7.27e-05	0.00766251	**
k__Viruses||||f__Flaviviridae|g__Pestivirus	Cluster1 - Cluster2	k__Viruses||||f__Flaviviridae|g__Pestivirus	LEfSe	Cluster1	0.433397	9.52e-05	0.00784487	**
k__Bacteria|p__Bacteroidetes|c__Cytophagia|o__Cytophagales|f__Flammeovirgaceae|g__Roseivirga	Cluster1 - Cluster2	k__Bacteria|p__Bacteroidetes|c__Cytophagia|o__Cytophagales|f__Flammeovirgaceae|g__Roseivirga	LEfSe	Cluster1	0.287999	1.39e-05	0.00192904	**
k__Bacteria|p__Proteobacteria|c__Gammaproteobacteria|o__Oceanospirillales|f__Oceanospirillaceae|g__Oceanospirillum	Cluster1 - Cluster2	k__Bacteria|p__Proteobacteria|c__Gammaproteobacteria|o__Oceanospirillales|f__Oceanospirillaceae|g__Oceanospirillum	LEfSe	Cluster1	-0.289202	4.76e-05	0.00522774	**
k__Bacteria|p__Actinobacteria|c__Actinobacteria|o__Micrococcales|f__Intrasporangiaceae	Cluster1 - Cluster2	k__Bacteria|p__Actinobacteria|c__Actinobacteria|o__Micrococcales|f__Intrasporangiaceae	LEfSe	Cluster2	3.35032	6.9e-07	0.000303343	***
k__Bacteria|p__Actinobacteria|c__Actinobacteria|o__Micrococcales|f__Intrasporangiaceae|g__Terrabacter	Cluster1 - Cluster2	k__Bacteria|p__Actinobacteria|c__Actinobacteria|o__Micrococcales|f__Intrasporangiaceae|g__Terrabacter	LEfSe	Cluster2	3.34109	3.73e-08	2.46e-05	***
k__Bacteria|p__Actinobacteria|c__Actinobacteria|o__Micrococcales	Cluster1 - Cluster2	k__Bacteria|p__Actinobacteria|c__Actinobacteria|o__Micrococcales	LEfSe	Cluster2	3.30794	1.96e-05	0.00245639	**
k__Bacteria|p__Firmicutes|c__Clostridia|o__Clostridiales|f__Lachnospiraceae|g__Lachnoclostridium	Cluster1 - Cluster2	k__Bacteria|p__Firmicutes|c__Clostridia|o__Clostridiales|f__Lachnospiraceae|g__Lachnoclostridium	LEfSe	Cluster2	2.87361	9.13e-10	2.41e-06	***
k__Bacteria|p__Firmicutes|c__Clostridia|o__Clostridiales|f__Lachnospiraceae	Cluster1 - Cluster2	k__Bacteria|p__Firmicutes|c__Clostridia|o__Clostridiales|f__Lachnospiraceae	LEfSe	Cluster2	2.86464	8.02e-09	1.06e-05	***
k__Bacteria|p__Proteobacteria|c__Betaproteobacteria|o__Neisseriales|f__Chromobacteriaceae|g__Pseudogulbenkiania	Cluster1 - Cluster2	k__Bacteria|p__Proteobacteria|c__Betaproteobacteria|o__Neisseriales|f__Chromobacteriaceae|g__Pseudogulbenkiania	LEfSe	Cluster2	2.52563	0.000114572	0.0091519	**
k__Bacteria|p__Bacteroidetes|c__Cytophagia|o__Cytophagales|f__Flammeovirgaceae|g__Flammeovirga	Cluster1 - Cluster2	k__Bacteria|p__Bacteroidetes|c__Cytophagia|o__Cytophagales|f__Flammeovirgaceae|g__Flammeovirga	LEfSe	Cluster2	2.48396	1.4e-08	1.23e-05	***
k__Bacteria|p__Bacteroidetes|c__Cytophagia|o__Cytophagales|f__Flammeovirgaceae	Cluster1 - Cluster2	k__Bacteria|p__Bacteroidetes|c__Cytophagia|o__Cytophagales|f__Flammeovirgaceae	LEfSe	Cluster2	2.48071	4.82e-07	0.000254321	***
k__Bacteria|p__Nitrospirae|c__Nitrospira|o__Nitrospirales	Cluster1 - Cluster2	k__Bacteria|p__Nitrospirae|c__Nitrospira|o__Nitrospirales	LEfSe	Cluster2	1.00278	9.38e-05	0.00784487	**
k__Bacteria|p__Nitrospirae	Cluster1 - Cluster2	k__Bacteria|p__Nitrospirae	LEfSe	Cluster2	1.00278	9.38e-05	0.00784487	**
k__Bacteria|p__Nitrospirae|c__Nitrospira|o__Nitrospirales|f__Nitrospiraceae	Cluster1 - Cluster2	k__Bacteria|p__Nitrospirae|c__Nitrospira|o__Nitrospirales|f__Nitrospiraceae	LEfSe	Cluster2	1.00278	9.38e-05	0.00784487	**
k__Bacteria|p__Nitrospirae|c__Nitrospira	Cluster1 - Cluster2	k__Bacteria|p__Nitrospirae|c__Nitrospira	LEfSe	Cluster2	1.00278	9.38e-05	0.00784487	**
k__Bacteria|p__Nitrospirae|c__Nitrospira|o__Nitrospirales|f__Nitrospiraceae|g__Nitrospira	Cluster1 - Cluster2	k__Bacteria|p__Nitrospirae|c__Nitrospira|o__Nitrospirales|f__Nitrospiraceae|g__Nitrospira	LEfSe	Cluster2	0.980908	1.92e-05	0.00245639	**
k__Bacteria|p__Bacteroidetes|c__Flavobacteriia|o__Flavobacteriales|f__Flavobacteriaceae|g__Gelidibacter	Cluster1 - Cluster2	k__Bacteria|p__Bacteroidetes|c__Flavobacteriia|o__Flavobacteriales|f__Flavobacteriaceae|g__Gelidibacter	LEfSe	Cluster2	0.595986	7.81e-05	0.00784487	**

## Sheet: Table S5
Supplementary Table 5. The Univariate Cox proportional-hazard model analysis of the intratumor microbiomes on the OS of BC.
Intratumor microbiome	Hazard.Radio	CI95	P.Value	CIL	CIU	risk
g__Gammatorquevirus	2.1111	1.1815-3.7718	0.012	1.1815	3.7718	High
g__Capripoxvirus	2.0033	1.0756-3.7314	0.029	1.0756	3.7314	High
g__Bromovirus	2.3727	1.2033-4.6785	0.013	1.2033	4.6785	High
g__Closterovirus	2.8587	1.1387-7.1767	0.025	1.1387	7.1767	High
g__Sapelovirus	1.9709	1.1622-3.3426	0.012	1.1622	3.3426	High
g__Nepovirus	1.8439	1.0864-3.1297	0.023	1.0864	3.1297	High
g__Mamastrovirus	2.0589	1.099-3.8573	0.024	1.099	3.8573	High
g__Pipapillomavirus	2988.87	42.3781-210800.2495	0	42.3781	210800	High
g__Cavemovirus	148.927	2.3171-9572.0053	0.018	2.3171	9572.01	High
g__Pbunalikevirus	22.1663	1.0559-465.3476	0.046	1.0559	465.348	High
g__Benyvirus	911.639	13.6219-61011.0807	0.001	13.6219	61011.1	High
g__Gammalipothrixvirus	1782.78	26.0666-121929.9841	0.001	26.0666	121930	High
g__Ahjdlikevirus	2323.56	37.9465-142277.6318	0	37.9465	142278	High
g__Chilikevirus	47.1755	2.7295-815.373	0.008	2.7295	815.373	High
g__Coleviroid	22.9861	1.3524-390.6801	0.03	1.3524	390.68	High
g__Haloplasma	2.6515	1.0525-6.6796	0.039	1.0525	6.6796	High
g__Asaia	0.5305	0.287-0.9807	0.043	0.287	0.9807	Low
g__Kutzneria	1.8339	1.0873-3.0932	0.023	1.0873	3.0932	High
g__Polaromonas	0.7702	0.5945-0.9978	0.048	0.5945	0.9978	Low
g__Neptunomonas	6.9418	1.6978-28.3836	0.007	1.6978	28.3836	High
g__Rickettsiella	1.9465	1.2-3.1573	0.007	1.2	3.1573	High
g__Echinicola	2.9599	1.3185-6.6447	0.009	1.3185	6.6447	High
g__Altibacter	23.5302	2.9509-187.6277	0.003	2.9509	187.628	High
g__Methanocella	1.9425	1.1931-3.1625	0.008	1.1931	3.1625	High
g__Acidibacillus	1.3598	1.0496-1.7618	0.02	1.0496	1.7618	High
g__Rikenella	1.651	1.074-2.538	0.022	1.074	2.538	High
g__Caminibacter	1.9446	1.0279-3.6791	0.041	1.0279	3.6791	High
g__Candidatus_Amoebophilus	2.4741	1.0433-5.8672	0.04	1.0433	5.8672	High
g__Leptospirillum	4.2336	1.4777-12.1293	0.007	1.4777	12.1293	High
g__Candidatus_Pelagibacter	1.1808	1.0013-1.3924	0.048	1.0013	1.3924	High
g__Roseateles	0.82	0.6771-0.9932	0.042	0.6771	0.9932	Low
g__Lachnoclostridium	0.6613	0.4809-0.9096	0.011	0.4809	0.9096	Low
g__Rhodonellum	2.1521	1.0531-4.3981	0.036	1.0531	4.3981	High
g__Anaerococcus	1.4354	1.0837-1.9011	0.012	1.0837	1.9011	High
g__Ferrimonas	0.512	0.295-0.8886	0.017	0.295	0.8886	Low
g__Citreicella	0.3493	0.132-0.9243	0.034	0.132	0.9243	Low
g__Pelomonas	0.8453	0.7315-0.9768	0.023	0.7315	0.9768	Low
g__Promicromonospora	0.4666	0.2247-0.9689	0.041	0.2247	0.9689	Low
g__Solimonas	0.6956	0.485-0.9976	0.048	0.485	0.9976	Low
g__Butyrivibrio	1.6303	1.0496-2.5324	0.03	1.0496	2.5324	High
g__Gaetbulibacter	5.573	1.1571-26.8418	0.032	1.1571	26.8418	High
g__Symbiobacterium	0.3338	0.1319-0.845	0.021	0.1319	0.845	Low
g__Archangium	1.6158	1.0073-2.5918	0.047	1.0073	2.5918	High
g__Halosimplex	1.6881	1.0739-2.6535	0.023	1.0739	2.6535	High
g__Paucibacter	0.7902	0.643-0.9712	0.025	0.643	0.9712	Low
g__Thermithiobacillus	0.6084	0.3826-0.9675	0.036	0.3826	0.9675	Low
g__Flavisolibacter	1.5818	1.028-2.4339	0.037	1.028	2.4339	High
g__Pseudogulbenkiania	0.7106	0.526-0.9601	0.026	0.526	0.9601	Low
g__Ornithobacterium	1.5655	1.0367-2.364	0.033	1.0367	2.364	High
g__Maricaulis	2.1455	1.0608-4.3394	0.034	1.0608	4.3394	High
g__Pontibacter	1.7059	1.1184-2.6022	0.013	1.1184	2.6022	High
g__Psychroflexus	1.6421	1.1594-2.3256	0.005	1.1594	2.3256	High
g__Tepidiphilus	0.6339	0.4263-0.9427	0.024	0.4263	0.9427	Low
g__Agrobacterium	0.6676	0.4765-0.9355	0.019	0.4765	0.9355	Low
g__Sideroxydans	0.4714	0.2347-0.9466	0.034	0.2347	0.9466	Low
g__Xylophilus	0.7663	0.5888-0.9973	0.048	0.5888	0.9973	Low
g__Phocaeicola	5.2525	1.1689-23.6029	0.031	1.1689	23.6029	High
g__Methylococcus	0.5223	0.2939-0.9282	0.027	0.2939	0.9282	Low
g__Rufibacter	1.5951	1.0865-2.3418	0.017	1.0865	2.3418	High
g__Sediminimonas	0.1997	0.0436-0.9149	0.038	0.0436	0.9149	Low
g__Cycloclasticus	5.0874	1.4562-17.7738	0.011	1.4562	17.7738	High
g__Candidatus_Phaeomarinobacter	3.2937	1.0097-10.7442	0.048	1.0097	10.7442	High
g__Lachnobacterium	1.878	1.187-2.9712	0.007	1.187	2.9712	High
g__Methylocella	0.4769	0.2386-0.9532	0.036	0.2386	0.9532	Low
g__Candidatus_Profftella	3.2251	1.6463-6.3182	0.001	1.6463	6.3182	High
g__Lunatimonas	2.3027	1.1938-4.4416	0.013	1.1938	4.4416	High
g__Alkaliflexus	6.1637	1.6454-23.0899	0.007	1.6454	23.0899	High
g__Holdemanella	1.7066	1.0077-2.8901	0.047	1.0077	2.8901	High
g__Desulfotalea	2.1234	1.2269-3.6751	0.007	1.2269	3.6751	High
g__Thermobifida	0.4951	0.2656-0.9228	0.027	0.2656	0.9228	Low
g__Denitrovibrio	3.2192	1.2152-8.5283	0.019	1.2152	8.5283	High
g__Rhodomicrobium	1.4894	1.0841-2.0464	0.014	1.0841	2.0464	High
g__Trueperella	0.5086	0.2634-0.9818	0.044	0.2634	0.9818	Low
g__Candidatus_Nitrosoarchaeum	12.5761	1.3768-114.8743	0.025	1.3768	114.874	High
g__Curtobacterium	1.9496	1.1103-3.4232	0.02	1.1103	3.4232	High
g__Paramesorhizobium	0.1762	0.039-0.7955	0.024	0.039	0.7955	Low
g__Leptospira	1.405	1.0017-1.9708	0.049	1.0017	1.9708	High
g__Oceaniovalibus	0.4034	0.172-0.9458	0.037	0.172	0.9458	Low
g__Dasania	6.6484	1.5005-29.4582	0.013	1.5005	29.4582	High
g__Paenisporosarcina	1.6455	1.0605-2.5532	0.026	1.0605	2.5532	High
g__Methylovorus	0.3812	0.1673-0.8687	0.022	0.1673	0.8687	Low
g__Lawsonia	1.6767	1.004-2.8001	0.048	1.004	2.8001	High
g__Flectobacillus	1.6099	1.0507-2.4667	0.029	1.0507	2.4667	High
g__Syntrophobacter	0.4179	0.1763-0.9909	0.048	0.1763	0.9909	Low
g__Leptothrix	0.8069	0.6524-0.9979	0.048	0.6524	0.9979	Low
g__Raoultella	2.2992	1.1494-4.5992	0.019	1.1494	4.5992	High
g__Pseudoduganella	0.6749	0.456-0.9989	0.049	0.456	0.9989	Low
g__Sphingobacterium	1.5746	1.1289-2.1963	0.007	1.1289	2.1963	High
g__Morococcus	1.6052	1.0287-2.5048	0.037	1.0287	2.5048	High
g__Longilinea	5.5535	1.5417-20.0047	0.009	1.5417	20.0047	High
g__Balneola	5.0567	1.1844-21.5888	0.029	1.1844	21.5888	High
g__Oleiagrimonas	0.5164	0.2828-0.9429	0.031	0.2828	0.9429	Low
g__Mycetocola	2.1619	1.0671-4.3798	0.032	1.0671	4.3798	High
g__Corallococcus	0.5383	0.2955-0.9805	0.043	0.2955	0.9805	Low
g__Solitalea	2.1366	1.0123-4.5095	0.046	1.0123	4.5095	High
g__Thiocystis	0.5761	0.3424-0.9691	0.038	0.3424	0.9691	Low
g__Dechloromonas	0.681	0.4887-0.949	0.023	0.4887	0.949	Low
g__Mariniradius	2.3907	1.1685-4.8914	0.017	1.1685	4.8914	High
g__Lautropia	0.6939	0.487-0.9887	0.043	0.487	0.9887	Low
g__Desulfurobacterium	12.0648	2.4744-58.8258	0.002	2.4744	58.8258	High
g__Siansivirga	4.7002	1.4035-15.7406	0.012	1.4035	15.7406	High
g__Caldicoprobacter	3.4459	1.0311-11.5156	0.044	1.0311	11.5156	High
g__Methanospirillum	2.4162	1.2676-4.6056	0.007	1.2676	4.6056	High
g__Thiorhodovibrio	0.4071	0.2016-0.8223	0.012	0.2016	0.8223	Low
g__Caldimonas	0.7641	0.5849-0.9982	0.048	0.5849	0.9982	Low
g__Eikenella	0.5579	0.3164-0.9839	0.044	0.3164	0.9839	Low
g__Hassallia	1.758	1.0743-2.8768	0.025	1.0743	2.8768	High
g__Geodermatophilus	1.5232	1.0132-2.2898	0.043	1.0132	2.2898	High
g__Apibacter	1.8945	1.0588-3.3901	0.031	1.0588	3.3901	High
g__Intestinibacter	3.1387	1.3153-7.4895	0.01	1.3153	7.4895	High
g__Terribacillus	0.1621	0.0291-0.9044	0.038	0.0291	0.9044	Low
g__Saccharomonospora	0.4968	0.2595-0.9511	0.035	0.2595	0.9511	Low
g__Metallosphaera	1.8327	1.0886-3.0856	0.023	1.0886	3.0856	High
g__Candidatus_Methylopumilus	3.8555	1.6036-9.2699	0.003	1.6036	9.2699	High
g__Methylibium	0.8424	0.7182-0.9881	0.035	0.7182	0.9881	Low
g__Synergistes	0.1992	0.0475-0.8353	0.027	0.0475	0.8353	Low
g__Methyloversatilis	0.755	0.5963-0.9561	0.02	0.5963	0.9561	Low
g__Thalassobius	0.342	0.1284-0.9106	0.032	0.1284	0.9106	Low
g__Acidianus	3.6497	1.0417-12.7868	0.043	1.0417	12.7868	High
g__Hydrogenovibrio	8.5008	2.6749-27.0153	0	2.6749	27.0153	High
g__Atopobium	1.3788	1.0145-1.8739	0.04	1.0145	1.8739	High
g__Mucilaginibacter	1.389	1.0058-1.9181	0.046	1.0058	1.9181	High
g__Anaerostipes	6.79	2.2675-20.3329	0.001	2.2675	20.3329	High
g__Oscillibacter	1.353	1.0241-1.7875	0.033	1.0241	1.7875	High
g__Kerstersia	0.6093	0.3741-0.9923	0.046	0.3741	0.9923	Low
g__Grimontia	1.8366	1.0148-3.324	0.045	1.0148	3.324	High
g__Gordonia	0.4548	0.2803-0.7379	0.001	0.2803	0.7379	Low

## Sheet: Table S6
Supplementary Table 6. The Univariate Cox proportional-hazard model analysis of the intratumor microbiomes on the DSS of BC.
Intratumor microbiome	Hazard.Radio	CI95	P.Value	CIL	CIU	risk
g__Aquamavirus	2.2119	1.1431-4.2799	0.018	1.1431	4.2799	High
g__Gammacoronavirus	1.7304	1.0369-2.8878	0.036	1.0369	2.8878	High
g__Spo1virus	2.0543	1.0519-4.0116	0.035	1.0519	4.0116	High
g__Dicipivirus	1.8858	1.0112-3.5167	0.046	1.0112	3.5167	High
g__Tymovirus	1.7976	1.195-2.7042	0.005	1.195	2.7042	High
g__Sclerodarnavirus	1.79	1.1178-2.8665	0.015	1.1178	2.8665	High
g__Lambdalikevirus	0.372	0.1844-0.7505	0.006	0.1844	0.7505	Low
g__Spounalikevirus	0.1326	0.033-0.5335	0.004	0.033	0.5335	Low
g__Avastrovirus	1.9696	1.1557-3.3568	0.013	1.1557	3.3568	High
g__Potexvirus	1.7022	1.0303-2.8123	0.038	1.0303	2.8123	High
g__Mamastrovirus	2.2041	1.2065-4.0265	0.01	1.2065	4.0265	High
g__Cavemovirus	204.007	3.2012-13000.9309	0.012	3.2012	13000.9	High
g__Crocodylidpoxvirus	64.2786	1.0234-4037.445	0.049	1.0234	4037.45	High
g__Benyvirus	605.164	9.2064-39779.4482	0.003	9.2064	39779.4	High
g__Gammalipothrixvirus	1845.58	27.7582-122708.6537	0	27.7582	122709	High
g__Ahjdlikevirus	4400.47	63.7534-303735.2602	0	63.7534	303735	High
g__Chilikevirus	37.0916	1.9168-717.7446	0.017	1.9168	717.745	High
g__Coleviroid	19.2877	3.1668-117.4725	0.001	3.1668	117.472	High
g__Thermoanaerobacterium	1.7443	1.0195-2.9843	0.042	1.0195	2.9843	High
g__Altibacter	17.1743	2.6364-111.8785	0.003	2.6364	111.879	High
g__Lachnoclostridium	0.7364	0.5438-0.9971	0.048	0.5438	0.9971	Low
g__Ferrimonas	0.5319	0.3148-0.8986	0.018	0.3148	0.8986	Low
g__Dactylosporangium	0.5013	0.2544-0.9879	0.046	0.2544	0.9879	Low
g__Promicromonospora	0.3969	0.1925-0.8183	0.012	0.1925	0.8183	Low
g__Granulibacter	1.8257	1.0573-3.1526	0.031	1.0573	3.1526	High
g__Symbiobacterium	0.2978	0.1186-0.748	0.01	0.1186	0.748	Low
g__Archangium	1.7027	1.1003-2.635	0.017	1.1003	2.635	High
g__Thermithiobacillus	0.6324	0.4031-0.9921	0.046	0.4031	0.9921	Low
g__Roseibium	5.9926	1.5062-23.8427	0.011	1.5062	23.8427	High
g__Pluralibacter	0.5345	0.2939-0.9722	0.04	0.2939	0.9722	Low
g__Sediminibacterium	1.4511	1.0495-2.0063	0.024	1.0495	2.0063	High
g__Pelagibaca	0.5079	0.2691-0.9586	0.037	0.2691	0.9586	Low
g__Sideroxydans	0.4826	0.2427-0.96	0.038	0.2427	0.96	Low
g__Pyrinomonas	2.0008	1.076-3.7204	0.028	1.076	3.7204	High
g__Methylococcus	0.5558	0.3188-0.969	0.038	0.3188	0.969	Low
g__Defluviimonas	0.5389	0.304-0.9552	0.034	0.304	0.9552	Low
g__Alkaliflexus	5.2025	1.3064-20.7184	0.019	1.3064	20.7184	High
g__Thalassobaculum	0.5954	0.3586-0.9884	0.045	0.3586	0.9884	Low
g__Denitrovibrio	3.2742	1.2275-8.7335	0.018	1.2275	8.7335	High
g__Trueperella	0.4863	0.2526-0.936	0.031	0.2526	0.936	Low
g__Silvibacterium	2.0103	1.0313-3.9186	0.04	1.0313	3.9186	High
g__Leptospira	1.4628	1.0556-2.0271	0.022	1.0556	2.0271	High
g__Oceaniovalibus	0.3692	0.1548-0.8808	0.025	0.1548	0.8808	Low
g__Advenella	0.5735	0.3476-0.9461	0.029	0.3476	0.9461	Low
g__Geoglobus	164.072	12.4815-2156.7691	0	12.4815	2156.77	High
g__Faecalibaculum	2.0676	1.0209-4.1872	0.044	1.0209	4.1872	High
g__Methanospirillum	1.8797	1.0149-3.4817	0.045	1.0149	3.4817	High
g__Thiorhodovibrio	0.4879	0.2551-0.9331	0.03	0.2551	0.9331	Low
g__Tateyamaria	2.7564	1.3974-5.437	0.003	1.3974	5.437	High
g__Saccharomonospora	0.4175	0.2226-0.7831	0.006	0.2226	0.7831	Low
g__Proteiniclasticum	3.7362	1.3875-10.0607	0.009	1.3875	10.0607	High
g__Candidatus_Methylopumilus	3.9438	1.7177-9.0548	0.001	1.7177	9.0548	High
g__Paludibacter	1.7805	1.0282-3.0831	0.039	1.0282	3.0831	High
g__Synergistes	0.2702	0.0783-0.9329	0.038	0.0783	0.9329	Low
g__Tanticharoenia	0.3429	0.1219-0.9647	0.043	0.1219	0.9647	Low
g__Thalassobius	0.2716	0.0994-0.7423	0.011	0.0994	0.7423	Low
g__Hydrogenovibrio	7.8712	2.3573-26.283	0.001	2.3573	26.283	High
g__Gracilimonas	9.1386	1.5186-54.9934	0.016	1.5186	54.9934	High
g__Thermosphaera	745.491	1.0426-533048.4628	0.049	1.0426	533048	High

## Sheet: Table S7
Supplementary Table 7. The Univariate Cox proportional-hazard model analysis of the intratumor microbiomes on the PFS of BC.
Intratumor microbiome	Hazard.Radio	CI95	P.Value	CIL	CIU	risk
g__Aquamavirus	2.382	1.2994-4.3667	0.005	1.2994	4.3667	High
g__Gammacoronavirus	1.6596	1.0296-2.6749	0.038	1.0296	2.6749	High
g__Dicipivirus	1.786	1.0071-3.1674	0.047	1.0071	3.1674	High
g__Tymovirus	1.7672	1.2087-2.5838	0.003	1.2087	2.5838	High
g__Sclerodarnavirus	1.7718	1.1444-2.7433	0.01	1.1444	2.7433	High
g__Torradovirus	15.0625	2.0966-108.2134	0.007	2.0966	108.213	High
g__Lambdalikevirus	0.3896	0.2037-0.7454	0.004	0.2037	0.7454	Low
g__Spounalikevirus	0.3309	0.1173-0.9332	0.037	0.1173	0.9332	Low
g__Avastrovirus	1.7684	1.0803-2.8949	0.023	1.0803	2.8949	High
g__Potexvirus	1.6236	1.0146-2.5981	0.043	1.0146	2.5981	High
g__Nepovirus	1.6178	1.0063-2.6009	0.047	1.0063	2.6009	High
g__Mamastrovirus	1.8703	1.0915-3.2051	0.023	1.0915	3.2051	High
g__Pipapillomavirus	2517.24	37.5675-168669.7523	0	37.5675	168670	High
g__Gammabaculovirus	11.0458	1.0311-118.3334	0.047	1.0311	118.333	High
g__Cavemovirus	179.709	2.8306-11409.1268	0.014	2.8306	11409.1	High
g__Benyvirus	545.577	8.3424-35679.5826	0.003	8.3424	35679.6	High
g__Gammalipothrixvirus	1622.5	24.5766-107114.7623	0.001	24.5766	107115	High
g__Ahjdlikevirus	4067.98	59.3702-278733.8142	0	59.3702	278734	High
g__Chilikevirus	33.3589	1.7273-644.2533	0.02	1.7273	644.253	High
g__Coleviroid	18.3228	3.0131-111.4231	0.002	3.0131	111.423	High
g__Neptunomonas	5.0687	1.2917-19.8901	0.02	1.2917	19.8901	High
g__Thermosynechococcus	0.0337	0.0014-0.7828	0.035	0.0014	0.7828	Low
g__Altibacter	12.9486	1.9836-84.5244	0.007	1.9836	84.5244	High
g__Methanocella	1.5643	1.0094-2.424	0.045	1.0094	2.424	High
g__Mangrovibacter	0.2908	0.0975-0.867	0.027	0.0975	0.867	Low
g__Erysipelatoclostridium	3.8933	1.1688-12.9687	0.027	1.1688	12.9687	High
g__Caminibacter	1.884	1.0439-3.4003	0.036	1.0439	3.4003	High
g__Desulfospira	0.4053	0.175-0.9389	0.035	0.175	0.9389	Low
g__Lachnoclostridium	0.7473	0.5623-0.9932	0.045	0.5623	0.9932	Low
g__Anaerococcus	1.2867	1.0031-1.6505	0.047	1.0031	1.6505	High
g__Ferrimonas	0.5101	0.3125-0.8326	0.007	0.3125	0.8326	Low
g__Promicromonospora	0.4028	0.2048-0.7923	0.008	0.2048	0.7923	Low
g__Granulibacter	1.7196	1.0188-2.9025	0.042	1.0188	2.9025	High
g__Symbiobacterium	0.3504	0.1539-0.7975	0.012	0.1539	0.7975	Low
g__Archangium	1.7054	1.1372-2.5574	0.01	1.1372	2.5574	High
g__Halosimplex	1.5631	1.0359-2.3587	0.033	1.0359	2.3587	High
g__Thermithiobacillus	0.6309	0.4138-0.962	0.032	0.4138	0.962	Low
g__Selenomonas	1.4556	1.0253-2.0665	0.036	1.0253	2.0665	High
g__Methylomarinum	0.3743	0.1443-0.9709	0.043	0.1443	0.9709	Low
g__Roseibium	5.1896	1.3679-19.6892	0.016	1.3679	19.6892	High
g__Sediminibacterium	1.3861	1.0276-1.8697	0.032	1.0276	1.8697	High
g__Micavibrio	2.3592	1.116-4.9871	0.025	1.116	4.9871	High
g__Sideroxydans	0.4749	0.2482-0.9089	0.025	0.2482	0.9089	Low
g__Gynuella	3.7041	1.1265-12.1792	0.031	1.1265	12.1792	High
g__Methylococcus	0.5408	0.3197-0.9149	0.022	0.3197	0.9149	Low
g__Candidatus_Profftella	2.0708	1.1003-3.8975	0.024	1.1003	3.8975	High
g__Alkaliflexus	4.3565	1.0658-17.808	0.04	1.0658	17.808	High
g__Thalassobaculum	0.6008	0.3743-0.9645	0.035	0.3743	0.9645	Low
g__Denitrovibrio	2.8772	1.1606-7.1326	0.023	1.1606	7.1326	High
g__Trueperella	0.4917	0.2668-0.9063	0.023	0.2668	0.9063	Low
g__Halobacterium	0.3644	0.1384-0.9592	0.041	0.1384	0.9592	Low
g__Leptospira	1.5454	1.1539-2.0697	0.003	1.1539	2.0697	High
g__Oceaniovalibus	0.3981	0.1813-0.8744	0.022	0.1813	0.8744	Low
g__Paenisporosarcina	1.5394	1.0349-2.2898	0.033	1.0349	2.2898	High
g__Methylovorus	0.4125	0.1955-0.87	0.02	0.1955	0.87	Low
g__Advenella	0.6261	0.3974-0.9865	0.044	0.3974	0.9865	Low
g__Geoglobus	112.541	8.4867-1492.3957	0	8.4867	1492.4	High
g__Oleiagrimonas	0.5696	0.334-0.9714	0.039	0.334	0.9714	Low
g__Solitalea	1.9868	1.0584-3.7296	0.033	1.0584	3.7296	High
g__Thiocystis	0.6138	0.3822-0.9859	0.044	0.3822	0.9859	Low
g__Desulfurobacterium	4.787	1.0222-22.4177	0.047	1.0222	22.4177	High
g__Methanospirillum	2.0461	1.1601-3.6088	0.013	1.1601	3.6088	High
g__Thiorhodovibrio	0.4631	0.2497-0.8587	0.015	0.2497	0.8587	Low
g__Chromohalobacter	0.5927	0.3571-0.9836	0.043	0.3571	0.9836	Low
g__Eikenella	0.5602	0.3354-0.9357	0.027	0.3354	0.9357	Low
g__Thermobacillus	0.3597	0.1361-0.9506	0.039	0.1361	0.9506	Low
g__Intestinibacter	2.6333	1.1749-5.9019	0.019	1.1749	5.9019	High
g__Tateyamaria	2.2344	1.1861-4.2091	0.013	1.1861	4.2091	High
g__Saccharomonospora	0.4781	0.2701-0.8464	0.011	0.2701	0.8464	Low
g__Proteiniclasticum	3.3124	1.283-8.552	0.013	1.283	8.552	High
g__Candidatus_Methylopumilus	3.8602	1.7665-8.4358	0.001	1.7665	8.4358	High
g__Synergistes	0.2416	0.0745-0.7835	0.018	0.0745	0.7835	Low
g__Methyloversatilis	0.7944	0.6446-0.9791	0.031	0.6446	0.9791	Low
g__Tanticharoenia	0.2865	0.1012-0.811	0.019	0.1012	0.811	Low
g__Thalassobius	0.2815	0.1101-0.7197	0.008	0.1101	0.7197	Low
g__Hydrogenovibrio	7.604	2.3685-24.4117	0.001	2.3685	24.4117	High
g__Hallella	2.1447	1.0427-4.4115	0.038	1.0427	4.4115	High
g__Anaerostipes	3.31	1.1376-9.6313	0.028	1.1376	9.6313	High
g__Gordonia	0.6015	0.3954-0.915	0.018	0.3954	0.915	Low
g__Gracilimonas	6.6013	1.3084-33.3052	0.022	1.3084	33.3052	High

## Sheet: Table S8
Supplementary Table 8. The Univariate Cox proportional-hazard model analysis of the intratumor microbiomes on the DFS of BC.
Intratumor microbiome	Hazard.Radio	CI95	P.Value	CIL	CIU	risk
g__Aquamavirus	2.7824	1.2734-6.0796	0.01	1.2734	6.0796	High
g__Inovirus	10.7408	1.4314-80.5947	0.021	1.4314	80.5947	High
g__Gammacoronavirus	2.2954	1.2023-4.3823	0.012	1.2023	4.3823	High
g__Tymovirus	2.0678	1.2422-3.4421	0.005	1.2422	3.4421	High
g__Gammatorquevirus	2.1856	1.0833-4.4094	0.029	1.0833	4.4094	High
g__Sclerodarnavirus	1.9519	1.0797-3.5285	0.027	1.0797	3.5285	High
g__Capripoxvirus	2.3138	1.1671-4.5874	0.016	1.1671	4.5874	High
g__Torradovirus	17.1671	1.6625-177.2658	0.017	1.6625	177.266	High
g__Lambdalikevirus	0.3653	0.1526-0.8747	0.024	0.1526	0.8747	Low
g__Phaeovirus	1.4049	1.0066-1.9609	0.046	1.0066	1.9609	High
g__Betabaculovirus	1.5934	1.0669-2.3798	0.023	1.0669	2.3798	High
g__Sapelovirus	2.0024	1.0754-3.7286	0.029	1.0754	3.7286	High
g__Bracovirus	2.3064	1.1316-4.7007	0.021	1.1316	4.7007	High
g__Avastrovirus	2.3914	1.219-4.6915	0.011	1.219	4.6915	High
g__Senecavirus	2.2078	1.1184-4.3584	0.022	1.1184	4.3584	High
g__Tunalikevirus	0.4246	0.191-0.9436	0.036	0.191	0.9436	Low
g__Potexvirus	2.3639	1.2521-4.463	0.008	1.2521	4.463	High
g__Nepovirus	2.0795	1.1489-3.7641	0.016	1.1489	3.7641	High
g__Mamastrovirus	2.127	1.0262-4.4086	0.042	1.0262	4.4086	High
g__Gammabaculovirus	22.6626	2.1131-243.0551	0.01	2.1131	243.055	High
g__Crocodylidpoxvirus	117.973	1.8445-7545.4526	0.025	1.8445	7545.45	High
g__Pbunalikevirus	24.5548	1.0348-582.681	0.048	1.0348	582.681	High
g__Benyvirus	1686.25	24.044-118259.3121	0.001	24.044	118259	High
g__Chilikevirus	65.2128	3.3058-1286.4431	0.006	3.3058	1286.44	High
g__Coleviroid	24.7657	2.3493-261.0707	0.008	2.3493	261.071	High
g__Haloplasma	3.653	1.1129-11.9905	0.033	1.1129	11.9905	High
g__Methyloceanibacter	2.243	1.0069-4.9968	0.048	1.0069	4.9968	High
g__Wigglesworthia	1.7439	1.0045-3.0275	0.048	1.0045	3.0275	High
g__Cronobacter	1.8545	1.133-3.0354	0.014	1.133	3.0354	High
g__Croceibacter	8.633	1.3654-54.5816	0.022	1.3654	54.5816	High
g__Meiothermus	1.8643	1.0115-3.4361	0.046	1.0115	3.4361	High
g__Altibacter	18.3679	1.9756-170.7725	0.011	1.9756	170.773	High
g__Candidatus_Sulcia	1.757	1.0229-3.0179	0.041	1.0229	3.0179	High
g__Methanocorpusculum	1.8016	1.0255-3.1651	0.041	1.0255	3.1651	High
g__Aquimarina	0.5423	0.3185-0.9234	0.024	0.3185	0.9234	Low
g__Caldisphaera	8.5823	1.5032-48.9992	0.016	1.5032	48.9992	High
g__Morganella	1.6374	1.1633-2.3047	0.005	1.1633	2.3047	High
g__Erysipelatoclostridium	7.3752	1.7401-31.2592	0.007	1.7401	31.2592	High
g__Pseudaminobacter	3.6599	1.158-11.5671	0.027	1.158	11.5671	High
g__Granulicoccus	0.3757	0.1658-0.8511	0.019	0.1658	0.8511	Low
g__Ferrimonas	0.3935	0.2035-0.761	0.006	0.2035	0.761	Low
g__Shimazuella	14.0828	1.8128-109.3996	0.011	1.8128	109.4	High
g__Aggregatibacter	2.0611	1.109-3.8306	0.022	1.109	3.8306	High
g__Diplosphaera	1.9737	1.1886-3.2772	0.009	1.1886	3.2772	High
g__Buchnera	1.5254	1.0142-2.2941	0.043	1.0142	2.2941	High
g__Nitrosospira	0.5659	0.3671-0.8722	0.01	0.3671	0.8722	Low
g__Roseobacter	0.5839	0.3543-0.9623	0.035	0.3543	0.9623	Low
g__Frischella	3.89	1.0748-14.0791	0.038	1.0748	14.0791	High
g__Symbiobacterium	0.2032	0.0579-0.7126	0.013	0.0579	0.7126	Low
g__Archangium	2.3277	1.3944-3.8859	0.001	1.3944	3.8859	High
g__Halosimplex	1.6989	1.0099-2.8579	0.046	1.0099	2.8579	High
g__Selenomonas	1.7984	1.1578-2.7935	0.009	1.1578	2.7935	High
g__Blautia	2.079	1.043-4.1443	0.038	1.043	4.1443	High
g__Pseudacidovorax	0.7146	0.5132-0.9952	0.047	0.5132	0.9952	Low
g__Roseibium	9.9134	2.0452-48.0523	0.004	2.0452	48.0523	High
g__Desulfotomaculum	1.91	1.0852-3.3616	0.025	1.0852	3.3616	High
g__Prauserella	2.1819	1.2962-3.6726	0.003	1.2962	3.6726	High
g__Sediminibacterium	1.9328	1.3137-2.8436	0.001	1.3137	2.8436	High
g__Algoriphagus	1.7316	1.0524-2.849	0.031	1.0524	2.849	High
g__Sideroxydans	0.4043	0.1653-0.9888	0.047	0.1653	0.9888	Low
g__Succinimonas	0.7465	0.5593-0.9963	0.047	0.5593	0.9963	Low
g__Elizabethkingia	1.7919	1.1014-2.9152	0.019	1.1014	2.9152	High
g__Prochlorococcus	2.0717	1.0761-3.9884	0.029	1.0761	3.9884	High
g__Aestuariibacter	12.9492	1.1767-142.4983	0.036	1.1767	142.498	High
g__Sediminimonas	0.0513	0.004-0.6609	0.023	0.004	0.6609	Low
g__Cycloclasticus	23.7425	3.4153-165.052	0.001	3.4153	165.052	High
g__Candidatus_Profftella	2.3451	1.0057-5.4682	0.048	1.0057	5.4682	High
g__Turicibacter	2.075	1.0319-4.1726	0.041	1.0319	4.1726	High
g__Centipeda	27.4144	2.2691-331.2109	0.009	2.2691	331.211	High
g__Thalassobaculum	0.4602	0.2301-0.9204	0.028	0.2301	0.9204	Low
g__Lawsonella	0.5755	0.3431-0.9655	0.036	0.3431	0.9655	Low
g__Holdemanella	2.1413	1.2525-3.6609	0.005	1.2525	3.6609	High
g__Denitrovibrio	3.913	1.1011-13.9057	0.035	1.1011	13.9057	High
g__Winogradskyella	1.6662	1.0098-2.7492	0.046	1.0098	2.7492	High
g__Trueperella	0.4136	0.1782-0.9601	0.04	0.1782	0.9601	Low
g__Simplicispira	0.6377	0.4223-0.963	0.032	0.4223	0.963	Low
g__Xanthomarina	1.8875	1.151-3.0953	0.012	1.151	3.0953	High
g__Halobacterium	0.157	0.0306-0.8059	0.027	0.0306	0.8059	Low
g__Turneriella	0.1185	0.0171-0.821	0.031	0.0171	0.821	Low
g__Sediminicola	5.5136	1.2972-23.4343	0.021	1.2972	23.4343	High
g__Leptospira	1.7295	1.1617-2.5748	0.007	1.1617	2.5748	High
g__Enterobacter	1.5184	1.1126-2.0722	0.008	1.1126	2.0722	High
g__Exiguobacterium	2.2161	1.1896-4.1286	0.012	1.1896	4.1286	High
g__Paenisporosarcina	1.9446	1.2074-3.1319	0.006	1.2074	3.1319	High
g__Methylovorus	0.343	0.1239-0.9497	0.039	0.1239	0.9497	Low
g__Tannerella	1.738	1.1409-2.6476	0.01	1.1409	2.6476	High
g__Syntrophobacter	0.2715	0.0834-0.8845	0.03	0.0834	0.8845	Low
g__Advenella	0.5245	0.2773-0.9922	0.047	0.2773	0.9922	Low
g__Thermoplasma	295.847	2.7159-32227.0909	0.017	2.7159	32227.1	High
g__Terrabacter	0.6374	0.4433-0.9166	0.015	0.4433	0.9166	Low
g__Geoglobus	236.391	3.9291-14222.2582	0.009	3.9291	14222.3	High
g__Mycetocola	2.205	1.0031-4.8471	0.049	1.0031	4.8471	High
g__Thermoanaerobacter	2.2232	1.1428-4.3253	0.019	1.1428	4.3253	High
g__Methanosphaerula	3.6251	1.3944-9.4247	0.008	1.3944	9.4247	High
g__Dechloromonas	0.63	0.4145-0.9573	0.03	0.4145	0.9573	Low
g__Brucella	2.4201	1.2562-4.6625	0.008	1.2562	4.6625	High
g__Catellicoccus	0.6798	0.4786-0.9656	0.031	0.4786	0.9656	Low
g__Salipiger	0.307	0.1008-0.9352	0.038	0.1008	0.9352	Low
g__Desulfatibacillum	2.2422	1.0466-4.8039	0.038	1.0466	4.8039	High
g__Spongiibacter	0.4358	0.2027-0.9368	0.033	0.2027	0.9368	Low
g__Methanospirillum	2.6228	1.2391-5.5517	0.012	1.2391	5.5517	High
g__Thiorhodovibrio	0.4312	0.1902-0.9775	0.044	0.1902	0.9775	Low
g__Chromohalobacter	0.4778	0.2312-0.9873	0.046	0.2312	0.9873	Low
g__Halobacillus	1.9904	1.0704-3.701	0.03	1.0704	3.701	High
g__Pseudodonghicola	4.9812	1.0735-23.1124	0.04	1.0735	23.1124	High
g__Intestinibacter	3.7991	1.3828-10.4376	0.01	1.3828	10.4376	High
g__Tateyamaria	2.4388	1.0525-5.6509	0.038	1.0525	5.6509	High
g__Kitasatospora	2.005	1.2046-3.3372	0.007	1.2046	3.3372	High
g__Candidatus_Nasuia	1.6777	1.1284-2.4943	0.011	1.1284	2.4943	High
g__Ornithinibacillus	2.0541	1.1023-3.8278	0.023	1.1023	3.8278	High
g__Metallosphaera	1.9069	1.0239-3.5514	0.042	1.0239	3.5514	High
g__Candidatus_Methylopumilus	3.2372	1.0272-10.2016	0.045	1.0272	10.2016	High
g__Hydrogenobaculum	1.5158	1.0065-2.2827	0.046	1.0065	2.2827	High
g__Tanticharoenia	0.101	0.0151-0.6769	0.018	0.0151	0.6769	Low
g__Kushneria	0.2715	0.0746-0.9879	0.048	0.0746	0.9879	Low
g__Thalassobius	0.1835	0.0465-0.7237	0.015	0.0465	0.7237	Low
g__Hallella	2.6725	1.0432-6.8464	0.041	1.0432	6.8464	High
g__Beijerinckia	1.4277	1.0142-2.0097	0.041	1.0142	2.0097	High
g__Thermus	1.6046	1.0448-2.4644	0.031	1.0448	2.4644	High
g__Kerstersia	0.476	0.2449-0.9253	0.029	0.2449	0.9253	Low
g__Lelliottia	2.0408	1.0631-3.9179	0.032	1.0631	3.9179	High
g__Varibaculum	0.1984	0.0494-0.7967	0.023	0.0494	0.7967	Low
g__Thermosphaera	2561.54	3.4415-1906593.0862	0.02	3.4415	1.90659e+06	High
